# Supplementary material for: Base-Catalyzed Nucleophilic Addition Reaction of Indoles with Vinylene Carbonate: An Approach to Synthesize 4-Indolyl-1,3-dioxolanones
Source: Molecules. 2023 Nov 6;28(21):7450. doi: 10.3390/molecules28217450 (PMC10649246; doi:10.3390/molecules28217450)
Supplement: Supplementary file 1 [file molecules-28-07450-s001.zip]

Archive with 2 entries (2 files):
- SI-001-revised.pdf
- SI-002.cif
