# Supplementary material for: Base-Catalyzed Nucleophilic Addition Reaction of Indoles with Vinylene Carbonate: An Approach to Synthesize 4-Indolyl-1,3-dioxolanones
Source: Molecules. 2023 Nov 6;28(21):7450. doi: 10.3390/molecules28217450 (PMC10649246; doi:10.3390/molecules28217450)
Supplement: Supplementary file 1 [file molecules-28-07450-s001.zip › SI-002.cif]

 
data_1_a
 
_audit_creation_method            'SHELXL-2014/7'
_shelx_SHELXL_version_number      '2014/7'
_chemical_name_systematic         ?
_chemical_name_common             ?
_chemical_melting_point           ?
_chemical_formula_moiety          ?
_chemical_formula_sum
 'C11 H9 N O3' 
_chemical_formula_weight          203.19

loop_
 _atom_type_symbol
 _atom_type_description
 _atom_type_scat_dispersion_real
 _atom_type_scat_dispersion_imag
 _atom_type_scat_source
 'C'  'C'   0.0033   0.0016
 'International Tables Vol C Tables 4.2.6.8 and 6.1.1.4'
 'H'  'H'   0.0000   0.0000
 'International Tables Vol C Tables 4.2.6.8 and 6.1.1.4'
 'N'  'N'   0.0061   0.0033
 'International Tables Vol C Tables 4.2.6.8 and 6.1.1.4'
 'O'  'O'   0.0106   0.0060
 'International Tables Vol C Tables 4.2.6.8 and 6.1.1.4'
 
_space_group_crystal_system       monoclinic
_space_group_IT_number            14
_space_group_name_H-M_alt         'P 21/c'
_space_group_name_Hall            '-P 2ybc'
 
_shelx_space_group_comment
;
The symmetry employed for this shelxl refinement is uniquely defined
by the following loop, which should always be used as a source of
symmetry information in preference to the above space-group names.
They are only intended as comments.
;
 
loop_
 _space_group_symop_operation_xyz
 'x, y, z'
 '-x, y+1/2, -z+1/2'
 '-x, -y, -z'
 'x, -y-1/2, z-1/2'
 
_cell_length_a                    10.247(3)
_cell_length_b                    10.494(3)
_cell_length_c                    9.560(3)
_cell_angle_alpha                 90
_cell_angle_beta                  112.873(6)
_cell_angle_gamma                 90
_cell_volume                      947.2(4)
_cell_formula_units_Z             4
_cell_measurement_temperature     296(2)
_cell_measurement_reflns_used     2856
_cell_measurement_theta_min       3.02
_cell_measurement_theta_max       23.94
 
_exptl_crystal_description        Block
_exptl_crystal_colour             colorless
_exptl_crystal_density_meas       ?
_exptl_crystal_density_method     ?
_exptl_crystal_density_diffrn     1.425          
_exptl_crystal_F_000              424
_exptl_transmission_factor_min    0.864
_exptl_transmission_factor_max    0.864
_exptl_crystal_size_max           0.200
_exptl_crystal_size_mid           0.200
_exptl_crystal_size_min           0.200
_exptl_absorpt_coefficient_mu     0.105
_shelx_estimated_absorpt_T_min    0.979
_shelx_estimated_absorpt_T_max    0.979
_exptl_absorpt_correction_type    multi-scan
_exptl_absorpt_correction_T_min   ?
_exptl_absorpt_correction_T_max   ?
_exptl_absorpt_process_details    sadabs
_exptl_absorpt_special_details    ?
_diffrn_ambient_temperature       296(2)
_diffrn_radiation_wavelength      0.71073
_diffrn_radiation_type            MoK\a
_diffrn_source                    ?
_diffrn_measurement_device_type   ccd
_diffrn_measurement_method        ?
_diffrn_detector_area_resol_mean  ?
_diffrn_reflns_number             17596
_diffrn_reflns_av_unetI/netI      0.0355
_diffrn_reflns_av_R_equivalents   0.0717
_diffrn_reflns_limit_h_min        -12
_diffrn_reflns_limit_h_max        12
_diffrn_reflns_limit_k_min        -11
_diffrn_reflns_limit_k_max        12
_diffrn_reflns_limit_l_min        -11
_diffrn_reflns_limit_l_max        11
_diffrn_reflns_theta_min          2.902
_diffrn_reflns_theta_max          25.078
_diffrn_reflns_theta_full         25.078
_diffrn_measured_fraction_theta_max   0.995
_diffrn_measured_fraction_theta_full  0.995
_diffrn_reflns_Laue_measured_fraction_max    0.995
_diffrn_reflns_Laue_measured_fraction_full   0.995
_diffrn_reflns_point_group_measured_fraction_max   0.995
_diffrn_reflns_point_group_measured_fraction_full  0.995
_reflns_number_total              1673
_reflns_number_gt                 1255
_reflns_threshold_expression      'I > 2\s(I)'
_reflns_Friedel_coverage          0.000
_reflns_Friedel_fraction_max      .
_reflns_Friedel_fraction_full     .
 
_reflns_special_details
;
 Reflections were merged by SHELXL according to the crystal
 class for the calculation of statistics and refinement.
 
 _reflns_Friedel_fraction is defined as the number of unique
 Friedel pairs measured divided by the number that would be
 possible theoretically, ignoring centric projections and
 systematic absences.
;
 
_computing_data_collection        ?
_computing_cell_refinement        ?
_computing_data_reduction         ?
_computing_structure_solution     ?
_computing_structure_refinement 'SHELXL-2014/7 (Sheldrick, 2014)'
_computing_molecular_graphics     ?
_computing_publication_material   ?
_refine_special_details           ?
_refine_ls_structure_factor_coef  Fsqd
_refine_ls_matrix_type            full
_refine_ls_weighting_scheme       calc
_refine_ls_weighting_details
'w=1/[\s^2^(Fo^2^)+(0.0892P)^2^+0.0369P] where P=(Fo^2^+2Fc^2^)/3'
_atom_sites_solution_primary      ?
_atom_sites_solution_secondary    ?
_atom_sites_solution_hydrogens    geom
_refine_ls_hydrogen_treatment     constr
_refine_ls_extinction_method      none
_refine_ls_extinction_coef        .
_refine_ls_number_reflns          1673
_refine_ls_number_parameters      136
_refine_ls_number_restraints      0
_refine_ls_R_factor_all           0.0708
_refine_ls_R_factor_gt            0.0467
_refine_ls_wR_factor_ref          0.1414
_refine_ls_wR_factor_gt           0.1222
_refine_ls_goodness_of_fit_ref    1.061
_refine_ls_restrained_S_all       1.061
_refine_ls_shift/su_max           0.000
_refine_ls_shift/su_mean          0.000
 
loop_
 _atom_site_label
 _atom_site_type_symbol
 _atom_site_fract_x
 _atom_site_fract_y
 _atom_site_fract_z
 _atom_site_U_iso_or_equiv
 _atom_site_adp_type
 _atom_site_occupancy
 _atom_site_site_symmetry_order  
 _atom_site_calc_flag
 _atom_site_refinement_flags_posn
 _atom_site_refinement_flags_adp
 _atom_site_refinement_flags_occupancy
 _atom_site_disorder_assembly
 _atom_site_disorder_group
C1 C 0.57690(17) 0.41428(16) 0.85949(19) 0.0450(5) Uani 1 1 d . . . . .
C2 C 0.64708(19) 0.49889(19) 0.8014(2) 0.0559(5) Uani 1 1 d . . . . .
H2 H 0.6009 0.5685 0.7428 0.067 Uiso 1 1 calc R U . . .
C3 C 0.7886(2) 0.4752(2) 0.8344(3) 0.0710(7) Uani 1 1 d . . . . .
H3 H 0.8389 0.5300 0.7973 0.085 Uiso 1 1 calc R U . . .
C4 C 0.8570(2) 0.3716(3) 0.9218(3) 0.0763(7) Uani 1 1 d . . . . .
H4 H 0.9521 0.3578 0.9412 0.092 Uiso 1 1 calc R U . . .
C5 C 0.7884(2) 0.2894(2) 0.9798(2) 0.0678(6) Uani 1 1 d . . . . .
H5 H 0.8362 0.2208 1.0393 0.081 Uiso 1 1 calc R U . . .
C6 C 0.64438(18) 0.30952(17) 0.9487(2) 0.0506(5) Uani 1 1 d . . . . .
C7 C 0.5397(2) 0.24431(18) 0.9852(2) 0.0605(6) Uani 1 1 d . . . . .
H7 H 0.5542 0.1716 1.0449 0.073 Uiso 1 1 calc R U . . .
C8 C 0.4166(2) 0.30640(17) 0.9181(2) 0.0546(5) Uani 1 1 d . . . . .
H8 H 0.3308 0.2817 0.9217 0.066 Uiso 1 1 calc R U . . .
C9 C 0.33026(18) 0.49219(17) 0.7384(2) 0.0509(5) Uani 1 1 d . . . . .
H9 H 0.3661 0.5796 0.7460 0.061 Uiso 1 1 calc R U . . .
C10 C 0.18834(19) 0.4926(2) 0.7532(2) 0.0640(6) Uani 1 1 d . . . . .
H10A H 0.1976 0.4630 0.8527 0.077 Uiso 1 1 calc R U . . .
H10B H 0.1471 0.5773 0.7363 0.077 Uiso 1 1 calc R U . . .
C11 C 0.16567(18) 0.38826(18) 0.5377(2) 0.0538(5) Uani 1 1 d . . . . .
N1 N 0.43595(14) 0.41273(13) 0.84243(15) 0.0457(4) Uani 1 1 d . . . . .
O1 O 0.29230(12) 0.44575(12) 0.58514(13) 0.0561(4) Uani 1 1 d . . . . .
O2 O 0.11524(14) 0.32983(15) 0.42307(16) 0.0731(5) Uani 1 1 d . . . . .
O3 O 0.10429(13) 0.40598(15) 0.63646(16) 0.0672(5) Uani 1 1 d . . . . .
 
loop_
 _atom_site_aniso_label
 _atom_site_aniso_U_11
 _atom_site_aniso_U_22
 _atom_site_aniso_U_33
 _atom_site_aniso_U_23
 _atom_site_aniso_U_13
 _atom_site_aniso_U_12
C1 0.0435(10) 0.0490(10) 0.0372(10) -0.0069(8) 0.0098(8) -0.0044(8)
C2 0.0541(12) 0.0610(12) 0.0487(11) -0.0006(9) 0.0157(9) -0.0077(9)
C3 0.0603(13) 0.0902(17) 0.0680(14) -0.0173(13) 0.0311(11) -0.0217(12)
C4 0.0473(12) 0.0933(18) 0.0852(17) -0.0257(14) 0.0224(12) -0.0010(12)
C5 0.0559(13) 0.0627(13) 0.0692(14) -0.0138(11) 0.0072(11) 0.0138(11)
C6 0.0513(11) 0.0454(10) 0.0454(11) -0.0077(8) 0.0082(8) 0.0023(8)
C7 0.0725(14) 0.0477(11) 0.0535(12) 0.0051(9) 0.0159(10) -0.0009(10)
C8 0.0573(12) 0.0525(11) 0.0540(12) -0.0044(9) 0.0215(9) -0.0116(9)
C9 0.0494(10) 0.0487(11) 0.0454(11) -0.0054(8) 0.0082(8) 0.0012(8)
C10 0.0474(11) 0.0823(15) 0.0545(13) -0.0178(10) 0.0113(9) 0.0048(10)
C11 0.0423(10) 0.0598(12) 0.0533(12) -0.0032(10) 0.0120(9) 0.0002(9)
N1 0.0412(8) 0.0469(9) 0.0440(9) -0.0006(7) 0.0109(7) -0.0032(6)
O1 0.0458(8) 0.0730(9) 0.0443(8) -0.0022(6) 0.0120(6) -0.0042(6)
O2 0.0607(9) 0.0898(11) 0.0590(9) -0.0250(8) 0.0126(7) -0.0099(7)
O3 0.0460(7) 0.0931(11) 0.0626(9) -0.0177(8) 0.0213(7) -0.0078(7)
 
_geom_special_details
;
 All esds (except the esd in the dihedral angle between two l.s. planes)
 are estimated using the full covariance matrix.  The cell esds are taken
 into account individually in the estimation of esds in distances, angles
 and torsion angles; correlations between esds in cell parameters are only
 used when they are defined by crystal symmetry.  An approximate (isotropic)
 treatment of cell esds is used for estimating esds involving l.s. planes.
;
 
loop_
 _geom_bond_atom_site_label_1
 _geom_bond_atom_site_label_2
 _geom_bond_distance
 _geom_bond_site_symmetry_2
 _geom_bond_publ_flag
C1 C2 1.387(3) . ?
C1 N1 1.389(2) . ?
C1 C6 1.398(3) . ?
C2 C3 1.382(3) . ?
C2 H2 0.9300 . ?
C3 C4 1.384(3) . ?
C3 H3 0.9300 . ?
C4 C5 1.360(3) . ?
C4 H4 0.9300 . ?
C5 C6 1.403(3) . ?
C5 H5 0.9300 . ?
C6 C7 1.426(3) . ?
C7 C8 1.341(3) . ?
C7 H7 0.9300 . ?
C8 N1 1.385(2) . ?
C8 H8 0.9300 . ?
C9 N1 1.421(2) . ?
C9 O1 1.446(2) . ?
C9 C10 1.515(3) . ?
C9 H9 0.9800 . ?
C10 O3 1.437(2) . ?
C10 H10A 0.9700 . ?
C10 H10B 0.9700 . ?
C11 O2 1.185(2) . ?
C11 O3 1.335(2) . ?
C11 O1 1.340(2) . ?
 
loop_
 _geom_angle_atom_site_label_1
 _geom_angle_atom_site_label_2
 _geom_angle_atom_site_label_3
 _geom_angle
 _geom_angle_site_symmetry_1
 _geom_angle_site_symmetry_3
 _geom_angle_publ_flag
C2 C1 N1 129.61(17) . . ?
C2 C1 C6 122.47(17) . . ?
N1 C1 C6 107.91(15) . . ?
C3 C2 C1 117.07(19) . . ?
C3 C2 H2 121.5 . . ?
C1 C2 H2 121.5 . . ?
C2 C3 C4 121.3(2) . . ?
C2 C3 H3 119.4 . . ?
C4 C3 H3 119.4 . . ?
C5 C4 C3 121.6(2) . . ?
C5 C4 H4 119.2 . . ?
C3 C4 H4 119.2 . . ?
C4 C5 C6 119.1(2) . . ?
C4 C5 H5 120.5 . . ?
C6 C5 H5 120.5 . . ?
C1 C6 C5 118.53(19) . . ?
C1 C6 C7 106.61(15) . . ?
C5 C6 C7 134.85(19) . . ?
C8 C7 C6 107.88(17) . . ?
C8 C7 H7 126.1 . . ?
C6 C7 H7 126.1 . . ?
C7 C8 N1 110.03(17) . . ?
C7 C8 H8 125.0 . . ?
N1 C8 H8 125.0 . . ?
N1 C9 O1 110.06(14) . . ?
N1 C9 C10 115.75(17) . . ?
O1 C9 C10 101.85(13) . . ?
N1 C9 H9 109.6 . . ?
O1 C9 H9 109.6 . . ?
C10 C9 H9 109.6 . . ?
O3 C10 C9 103.48(14) . . ?
O3 C10 H10A 111.1 . . ?
C9 C10 H10A 111.1 . . ?
O3 C10 H10B 111.1 . . ?
C9 C10 H10B 111.1 . . ?
H10A C10 H10B 109.0 . . ?
O2 C11 O3 124.76(17) . . ?
O2 C11 O1 124.24(18) . . ?
O3 C11 O1 111.00(17) . . ?
C8 N1 C1 107.54(14) . . ?
C8 N1 C9 127.82(14) . . ?
C1 N1 C9 123.36(15) . . ?
C11 O1 C9 109.77(14) . . ?
C11 O3 C10 109.39(14) . . ?
 
loop_
 _geom_torsion_atom_site_label_1
 _geom_torsion_atom_site_label_2
 _geom_torsion_atom_site_label_3
 _geom_torsion_atom_site_label_4
 _geom_torsion
 _geom_torsion_site_symmetry_1
 _geom_torsion_site_symmetry_2
 _geom_torsion_site_symmetry_3
 _geom_torsion_site_symmetry_4
 _geom_torsion_publ_flag
N1 C1 C2 C3 -178.56(17) . . . . ?
C6 C1 C2 C3 0.4(3) . . . . ?
C1 C2 C3 C4 0.0(3) . . . . ?
C2 C3 C4 C5 -0.6(3) . . . . ?
C3 C4 C5 C6 0.8(3) . . . . ?
C2 C1 C6 C5 -0.2(3) . . . . ?
N1 C1 C6 C5 178.95(15) . . . . ?
C2 C1 C6 C7 -179.18(17) . . . . ?
N1 C1 C6 C7 0.01(19) . . . . ?
C4 C5 C6 C1 -0.4(3) . . . . ?
C4 C5 C6 C7 178.2(2) . . . . ?
C1 C6 C7 C8 1.2(2) . . . . ?
C5 C6 C7 C8 -177.5(2) . . . . ?
C6 C7 C8 N1 -2.0(2) . . . . ?
N1 C9 C10 O3 -98.83(18) . . . . ?
O1 C9 C10 O3 20.53(18) . . . . ?
C7 C8 N1 C1 2.0(2) . . . . ?
C7 C8 N1 C9 169.24(16) . . . . ?
C2 C1 N1 C8 177.94(18) . . . . ?
C6 C1 N1 C8 -1.17(19) . . . . ?
C2 C1 N1 C9 10.0(3) . . . . ?
C6 C1 N1 C9 -169.14(14) . . . . ?
O1 C9 N1 C8 -90.8(2) . . . . ?
C10 C9 N1 C8 24.0(2) . . . . ?
O1 C9 N1 C1 74.65(19) . . . . ?
C10 C9 N1 C1 -170.59(15) . . . . ?
O2 C11 O1 C9 -171.72(18) . . . . ?
O3 C11 O1 C9 8.4(2) . . . . ?
N1 C9 O1 C11 105.14(16) . . . . ?
C10 C9 O1 C11 -18.18(18) . . . . ?
O2 C11 O3 C10 -173.71(19) . . . . ?
O1 C11 O3 C10 6.1(2) . . . . ?
C9 C10 O3 C11 -17.1(2) . . . . ?
 
_refine_diff_density_max    0.134
_refine_diff_density_min   -0.177
_refine_diff_density_rms    0.041

_shelx_res_file
;

    1_a.res created by SHELXL-2014/7

TITL 1_a.res in P2(1)/c
CELL  0.71073  10.2471  10.4942   9.5597   90.000  112.873   90.000
ZERR   4.000   0.0027   0.0029   0.0026    0.000    0.006    0.000
LATT 1
SYMM -X, 1/2+Y, 1/2-Z
SFAC C  H  N  O
UNIT 44 36 4 12
L.S. 24
ACTA
BOND $H
SIZE 0.2 0.2 0.2
OMIT 0 2 2
OMIT -1 2 2
CONF
FMAP 2
PLAN 20
LIST 6
TEMP 23.000
WGHT    0.089200    0.036900
FVAR       1.68765
C1    1    0.576903    0.414281    0.859486    11.00000    0.04351    0.04903 =
         0.03718   -0.00690    0.00981   -0.00443
C2    1    0.647075    0.498887    0.801427    11.00000    0.05409    0.06101 =
         0.04871   -0.00061    0.01566   -0.00766
AFIX  43
H2    2    0.600888    0.568477    0.742846    11.00000   -1.20000
AFIX   0
C3    1    0.788603    0.475235    0.834447    11.00000    0.06031    0.09018 =
         0.06801   -0.01726    0.03109   -0.02170
AFIX  43
H3    2    0.838930    0.530022    0.797308    11.00000   -1.20000
AFIX   0
C4    1    0.856960    0.371554    0.921754    11.00000    0.04730    0.09329 =
         0.08516   -0.02575    0.02238   -0.00100
AFIX  43
H4    2    0.952087    0.357771    0.941174    11.00000   -1.20000
AFIX   0
C5    1    0.788355    0.289405    0.979781    11.00000    0.05588    0.06271 =
         0.06925   -0.01385    0.00719    0.01378
AFIX  43
H5    2    0.836193    0.220831    1.039274    11.00000   -1.20000
AFIX   0
C6    1    0.644383    0.309522    0.948662    11.00000    0.05131    0.04543 =
         0.04541   -0.00770    0.00824    0.00227
C7    1    0.539685    0.244305    0.985171    11.00000    0.07245    0.04767 =
         0.05347    0.00514    0.01591   -0.00094
AFIX  43
H7    2    0.554182    0.171589    1.044942    11.00000   -1.20000
AFIX   0
C8    1    0.416602    0.306397    0.918052    11.00000    0.05732    0.05251 =
         0.05396   -0.00439    0.02150   -0.01164
AFIX  43
H8    2    0.330834    0.281692    0.921732    11.00000   -1.20000
AFIX   0
C9    1    0.330264    0.492190    0.738384    11.00000    0.04942    0.04869 =
         0.04536   -0.00537    0.00820    0.00116
AFIX  13
H9    2    0.366071    0.579587    0.745960    11.00000   -1.20000
AFIX   0
C10   1    0.188337    0.492618    0.753152    11.00000    0.04737    0.08235 =
         0.05447   -0.01776    0.01129    0.00479
AFIX  23
H10A  2    0.197567    0.463026    0.852691    11.00000   -1.20000
H10B  2    0.147087    0.577272    0.736299    11.00000   -1.20000
AFIX   0
C11   1    0.165667    0.388261    0.537714    11.00000    0.04226    0.05979 =
         0.05326   -0.00324    0.01197    0.00022
N1    3    0.435946    0.412734    0.842434    11.00000    0.04119    0.04687 =
         0.04399   -0.00064    0.01091   -0.00316
O1    4    0.292300    0.445746    0.585137    11.00000    0.04584    0.07303 =
         0.04425   -0.00221    0.01201   -0.00425
O2    4    0.115245    0.329827    0.423074    11.00000    0.06074    0.08984 =
         0.05903   -0.02498    0.01264   -0.00989
O3    4    0.104286    0.405985    0.636458    11.00000    0.04601    0.09308 =
         0.06263   -0.01769    0.02129   -0.00782
HKLF 4

REM  1_a.res in P2(1)/c
REM R1 =  0.0467 for    1255 Fo > 4sig(Fo)  and  0.0708 for all    1673 data
REM    136 parameters refined using      0 restraints

END

WGHT      0.0592      0.1653

REM Highest difference peak  0.134,  deepest hole -0.177,  1-sigma level  0.041
Q1    1   0.4326  0.3815  0.6189  11.00000  0.05    0.13
Q2    1   0.0236  0.5877  0.5953  11.00000  0.05    0.13
Q3    1   1.0921  0.3461  1.0626  11.00000  0.05    0.12
Q4    1   0.4006  0.5761  0.6862  11.00000  0.05    0.12
Q5    1   0.5011  0.4144  0.8458  11.00000  0.05    0.11
Q6    1   0.5201  0.3812  0.7248  11.00000  0.05    0.11
Q7    1   0.0261  0.4993  0.6077  11.00000  0.05    0.11
Q8    1   0.5712  0.4399  0.8029  11.00000  0.05    0.11
Q9    1   0.3416  0.3430  0.6387  11.00000  0.05    0.11
Q10   1   0.2946  0.3217  1.0649  11.00000  0.05    0.11
Q11   1   0.5016  0.4393  0.6596  11.00000  0.05    0.11
Q12   1   0.2405  0.2581  0.9462  11.00000  0.05    0.10
Q13   1   0.2769  0.2909  0.8672  11.00000  0.05    0.10
Q14   1   0.7101  0.3228  1.0098  11.00000  0.05    0.10
Q15   1   0.2597  0.5267  0.7568  11.00000  0.05    0.10
Q16   1   0.1003  0.6214  0.6371  11.00000  0.05    0.10
Q17   1   0.6579  0.3292  1.0903  11.00000  0.05    0.10
Q18   1   0.6525  0.1369  1.1844  11.00000  0.05    0.10
Q19   1   0.9860  0.3407  1.0188  11.00000  0.05    0.10
Q20   1   0.0052  0.3310  0.4097  11.00000  0.05    0.10
;
_shelx_res_checksum    4964

_shelx_hkl_file
;
   0   0  -1    1.20    1.40
   0   0   1    1.30    0.70
   0   0   1   -0.40    1.00
   0   0  -2 3154.18  212.88
   0   0  -2 3357.86  213.18
   0   0  -2 3385.26  212.28
   0   0  -2 3210.38  211.78
   0   0   2 3300.27  211.88
   0   0   2 3334.87  212.18
   0   0   2 3157.48  212.88
   0   0   2 3260.27  212.98
   0   0   2 3004.50  210.68
   0   0  -3    0.40    3.60
   0   0  -3   -0.20    3.00
   0   0  -3    1.50    4.60
   0   0  -3    5.20    3.90
   0   0   3    2.40    3.10
   0   0   3   -0.10    2.20
   0   0   3    0.40    3.30
   0   0   3    0.90    3.10
   0   0   3    3.00    3.50
   0   0   3   -0.50    1.80
   0   0  -4  216.28   21.70
   0   0  -4  258.77   22.50
   0   0  -4  217.88   20.30
   0   0  -4  271.07   22.20
   0   0   4  233.08   18.20
   0   0   4  236.58   20.60
   0   0   4  208.98   21.30
   0   0   4  210.48   17.80
   0   0   4  250.37   21.50
   0   0   4  226.38   21.70
   0   0  -5    2.50    5.00
   0   0  -5   -2.30    5.20
   0   0  -5   -0.50    4.40
   0   0  -5   13.30    7.80
   0   0   5    3.40    4.90
   0   0   5    1.50    4.30
   0   0   5   -2.50    4.00
   0   0   5    1.70    6.10
   0   0   5   -3.70    2.50
   0   0   5    0.50    2.90
   0   0  -6  409.26   35.30
   0   0  -6  418.16   38.00
   0   0  -6  404.76   37.10
   0   0  -6  475.35   37.20
   0   0   6  388.36   30.60
   0   0   6  424.86   35.40
   0   0   6  460.95   38.90
   0   0   6  408.96   35.30
   0   0   6  385.66   30.60
   0   0   6  360.26   36.80
   0   0  -7    4.40    7.80
   0   0  -7    0.80    6.80
   0   0  -7   -2.90    9.00
   0   0  -7    2.30    8.00
   0   0   7   27.50   10.60
   0   0   7    9.70    8.20
   0   0   7  -16.10    7.40
   0   0   7   -2.40    4.40
   0   0   7    3.40    4.60
   0   0   7   -2.40    8.90
   0   0  -8   11.50   10.50
   0   0  -8   -0.50   10.70
   0   0  -8    9.60   10.20
   0   0   8   14.40    8.90
   0   0   8   29.80   12.40
   0   0  -9  -16.50   10.80
   0   0  -9   18.80   11.60
   0   0   9   -7.60   10.10
   0   0   9   -4.50    9.50
   0   0 -10  136.49   24.30
   0   0 -10  101.69   23.60
   0  -1 -10  -25.50   11.30
   0   1   9   85.89   32.00
   0  -1  -9   31.70   23.20
   0  -1  -9  101.09   23.10
   0  -1  -9   80.99   18.60
   0   1   8   14.10    9.40
   0   1   8   13.30    9.40
   0   1   8   -1.20    9.90
   0  -1  -8   -3.00   10.40
   0  -1  -8   15.60    9.80
   0  -1  -8    3.70    9.00
   0   1   7  173.08   17.70
   0   1   7  201.68   25.70
   0   1   7  214.48   24.40
   0   1   7  148.39   22.40
   0   1   7  228.88   22.20
   0   1   7  195.38   18.00
   0  -1  -7  200.18   22.50
   0  -1  -7  153.98   22.20
   0   1   6  304.37   26.10
   0   1   6  276.27   29.00
   0   1   6  290.67   26.80
   0   1   6  255.27   22.90
   0   1   6  259.77   29.30
   0   1   6  272.07   22.90
   0  -1  -6  282.17   26.10
   0  -1  -6  267.17   27.90
   0  -1  -6  308.97   30.50
   0   1   5 1346.37   88.59
   0   1   5 1177.98   90.09
   0   1   5 1358.56   91.59
   0   1   5 1277.87   87.39
   0   1   5 1118.49   84.99
   0   1   5 1210.88   84.89
   0  -1  -5 1245.68   87.19
   0  -1  -5 1401.16   89.39
   0  -1  -5 1155.38   89.99
   0  -1  -5 1247.48   90.69
   0   1   4 2069.29  150.38
   0   1   4 2161.68  146.49
   0   1   4 2330.37  149.09
   0   1   4 2128.99  146.99
   0   1   4 2287.37  148.09
   0   1   4 2278.57  151.28
   0  -1  -4 2343.27  150.88
   0  -1  -4 2223.88  150.78
   0  -1  -4 2269.67  148.09
   0  -1  -4 2058.29  150.38
   0   1   3 4110.79  250.77
   0   1   3 3986.60  249.78
   0   1   3 3741.13  248.98
   0   1   3 3744.33  251.87
   0   1   3 3818.02  252.17
   0  -1  -3 3810.22  252.07
   0  -1  -3 3460.35  248.88
   0  -1  -3 3961.90  249.68
   0  -1  -3 3687.43  251.87
   0   1   2 7848.31  534.55
   0  -1  -2 8062.89  534.65
   0  -1  -2 8330.97  534.85
   0  -1  -2 8646.33  533.75
   0   1   1   73.89    7.00
   0   1   1   78.69    6.60
   0  -1  -1   68.59    6.90
   0  -1  -1   79.59    5.80
   0  -1  -1   69.29    6.80
   0  -1  -1   83.49    7.20
   0   1  -1   78.79    7.40
   0   1  -1   80.49    7.40
   0   1  -1   79.49    9.30
   0   1  -1   71.39    7.20
   0  -1   1   93.49    7.90
   0  -1   1   78.79    7.30
   0  -1   1   91.19    7.00
   0   1  -2 9188.18  568.44
   0   1  -2 8295.77  568.04
   0   1  -3 4080.69  265.77
   0   1  -3 3663.13  262.97
   0   1  -3 4125.19  265.67
   0  -1   3 4165.88  266.87
   0  -1   3 3981.60  262.97
   0  -1   3 4227.98  265.77
   0   1  -4 2303.47  150.08
   0   1  -4 2055.69  146.09
   0   1  -4 2309.57  151.48
   0   1  -4 2170.38  150.88
   0   1  -4 2087.19  149.09
   0  -1   4 2213.78  151.08
   0  -1   4 2272.57  149.79
   0  -1   4 2197.48  145.89
   0  -1   4 2149.78  150.68
   0  -1   4 2406.86  149.99
   0   1  -5 1173.68   82.39
   0   1  -5 1248.88   88.89
   0   1  -5 1267.07   86.89
   0   1  -5 1143.29   87.69
   0  -1   5 1222.28   81.99
   0  -1   5 1211.28   86.59
   0  -1   5 1333.47   87.19
   0  -1   5 1118.59   87.69
   0   1  -6  336.17   34.20
   0   1  -6  298.47   29.40
   0  -1   6  309.67   28.40
   0  -1   6  278.17   23.80
   0  -1   6  323.27   31.60
   0  -1   6  335.97   31.90
   0  -1   6  299.17   23.90
   0  -1   6  319.97   29.50
   0   1  -7  240.08   25.20
   0   1  -7  258.77   27.90
   0   1  -7  235.68   27.60
   0  -1   7  197.68   26.00
   0  -1   7  221.18   26.30
   0  -1   7  203.08   18.40
   0  -1   7  201.78   18.50
   0  -1   7  198.98   25.00
   0   1  -8   17.70   11.10
   0   1  -8    3.70    8.30
   0  -1   8    0.70    9.20
   0  -1   8   18.50   10.90
   0   1  -9   95.29   20.30
   0   1  -9   75.09   20.30
   0  -1   9  114.89   23.80
   0  -1   9   48.90   16.90
   0   1 -10   13.50   10.70
   0   1 -10   -3.70   13.50
   0  -2 -10   32.60   14.20
   0   2   9  102.69   22.60
   0  -2  -9  151.78   22.30
   0  -2  -9   83.79   29.40
   0  -2  -9  155.28   26.10
   0   2   8   61.49   15.30
   0   2   8   60.69   15.30
   0   2   8   53.89   12.30
   0  -2  -8   64.09   14.40
   0  -2  -8   91.29   19.30
   0  -2  -8   33.20   14.00
   0   2   7  103.79   13.70
   0   2   7  102.09   18.90
   0   2   7   85.49   18.40
   0   2   7   88.59   17.60
   0   2   7  138.99   16.30
   0   2   7  123.59   14.50
   0  -2  -7  123.99   17.10
   0  -2  -7  122.39   20.60
   0  -2  -7   95.19   18.70
   0  -2  -7  121.09   17.50
   0   2   6   19.20    9.30
   0   2   6   47.10    9.60
   0   2   6   40.90   12.50
   0   2   6   43.40    8.80
   0   2   6   28.40    8.90
   0   2   6   28.40    7.70
   0  -2  -6   15.60   10.90
   0  -2  -6   39.80    9.30
   0  -2  -6   55.79   11.50
   0  -2  -6   35.50   11.40
   0   2   5  177.98   21.90
   0   2   5  234.28   21.50
   0   2   5  189.88   21.60
   0   2   5  197.78   19.20
   0   2   5  216.18   18.80
   0  -2  -5  256.57   22.30
   0  -2  -5  187.18   18.50
   0  -2  -5  196.48   22.00
   0   2   4  606.14   43.20
   0   2   4  547.15   44.70
   0   2   4  612.74   41.50
   0   2   4  600.04   41.80
   0   2   4  512.25   44.00
   0  -2  -4  589.04   46.30
   0  -2  -4  536.55   41.40
   0  -2  -4  542.35   44.60
   0  -2  -4  577.54   41.30
   0   2   3 8899.61  547.85
   0   2   3 8590.44  543.95
   0   2   3 8798.32  545.45
   0   2   3 7493.95  546.55
   0  -2  -3 8645.73  547.45
   0  -2  -3 7673.83  544.65
   0  -2  -3 8121.09  547.15
   0  -2  -3 8830.82  545.75
   0  -2   2  171.78   16.40
   0   2  -3 8501.05  545.45
   0   2  -3 8561.04  548.65
   0   2  -3 8804.22  548.85
   0   2  -3 7594.04  547.15
   0  -2   3 8117.69  547.55
   0  -2   3 8411.36  545.15
   0  -2   3 8646.04  547.85
   0  -2   3 8546.44  548.75
   0   2  -4  549.45   43.10
   0   2  -4  538.45   39.70
   0   2  -4  503.85   43.10
   0  -2   4  602.34   39.70
   0  -2   4  494.15   44.90
   0  -2   4  561.24   44.40
   0  -2   4  596.24   43.90
   0   2  -5  208.78   21.40
   0   2  -5  176.78   16.80
   0   2  -5  184.18   21.40
   0   2  -5  228.48   23.90
   0   2  -5  206.88   22.60
   0  -2   5  239.08   22.60
   0  -2   5  185.88   16.80
   0  -2   5  185.48   20.50
   0  -2   5  180.78   27.10
   0  -2   5  190.18   20.90
   0   2  -6   22.50    9.90
   0   2  -6   27.30   12.20
   0   2  -6   33.80    9.80
   0   2  -6   30.20    6.60
   0  -2   6   26.30    9.40
   0  -2   6   41.80   11.60
   0  -2   6   30.20    6.50
   0  -2   6   44.10   12.80
   0  -2   6   33.10   10.40
   0   2  -7  146.99   22.40
   0   2  -7  107.09   19.20
   0   2  -7  106.59   18.30
   0  -2   7  101.69   19.00
   0  -2   7  104.89   12.30
   0  -2   7   97.69   20.50
   0  -2   7  132.29   17.60
   0  -2   7  122.89   20.20
   0   2  -8   57.19   16.60
   0   2  -8   64.99   16.30
   0   2  -8   61.49   15.40
   0  -2   8   55.69   14.20
   0  -2   8   48.70   13.30
   0  -2   8   83.59   18.30
   0   2  -9  144.49   25.50
   0   2  -9  127.19   24.40
   0  -2   9  120.59   26.20
   0   2 -10   77.19   23.20
   0   2 -10    6.10   17.70
   0  -3 -10  -25.70   10.60
   0   3   9    1.60   12.60
   0  -3  -9   23.30   11.70
   0   3   8   46.60   16.60
   0   3   8   15.30   12.00
   0  -3  -8   16.50    9.40
   0  -3  -8   -5.10    9.70
   0  -3  -8    6.30   10.70
   0   3   7   56.39   10.90
   0   3   7   43.30   15.30
   0   3   7   70.29   14.60
   0   3   7   40.50   11.20
   0   3   7   67.49   12.10
   0  -3  -7   73.09   15.50
   0  -3  -7   46.70   13.70
   0  -3  -7   53.69   11.50
   0  -3  -7   44.00   13.90
   0   3   6  402.86   32.00
   0   3   6  389.16   32.10
   0   3   6  371.36   36.70
   0   3   6  340.37   36.10
   0   3   6  408.56   34.50
   0  -3  -6  400.26   37.00
   0  -3  -6  349.96   36.20
   0  -3  -6  378.06   33.90
   0  -3  -6  391.56   31.60
   0   3   5  423.56   43.60
   0   3   5  462.35   35.20
   0   3   5  419.26   32.70
   0   3   5  375.96   37.00
   0   3   5  417.26   38.30
   0  -3  -5  450.55   32.70
   0  -3  -5  366.96   36.10
   0  -3  -5  399.86   33.60
   0  -3  -5  426.16   37.90
   0  -3  -5  467.45   36.40
   0   3   4 4309.17  263.17
   0   3   4 3975.10  265.87
   0   3   4 3608.74  264.67
   0   3   4 3916.71  260.47
   0   3   4 4216.68  262.87
   0  -3  -4 3926.71  265.37
   0  -3  -4 3860.01  265.37
   0  -3  -4 3973.60  260.17
   0  -3  -4 4231.58  263.47
   0  -3  -4 3721.03  262.27
   0   3   3 1896.81  125.79
   0   3   3 1886.21  127.59
   0   3   3 1737.63  122.69
   0   3   3 1949.41  125.39
   0  -3  -3 1854.51  122.69
   0  -3  -3 1900.51  125.39
   0  -3  -3 2089.99  128.19
   0  -3  -3 1680.53  126.89
   0  -3  -3 1787.72  125.59
   0   3   2  235.78   19.50
   0   3   2  229.88   20.20
   0   3   2  228.78   18.70
   0  -3  -2  223.98   16.40
   0  -3  -2  227.58   19.60
   0  -3  -2  203.28   16.40
   0  -3  -2  210.48   18.40
   0  -3  -2  226.68   19.80
   0  -3  -2  246.78   20.80
   0   3   1  423.96   32.30
   0   3   1  466.45   34.10
   0   3   1  457.85   33.80
   0   3   1  419.56   31.00
   0  -3  -1  460.65   31.10
   0  -3  -1  494.95   34.30
   0  -3  -1  485.35   34.20
   0  -3  -1  444.06   33.80
   0  -3  -1  406.66   32.20
   0   3   0    1.30    3.40
   0   3   0    5.50    4.20
   0   3   0   -2.50    2.50
   0   3   0    4.60    3.30
   0   3   0   -3.70    3.30
   0  -3   0   -3.60    2.60
   0  -3   0   11.60    4.60
   0  -3   0   -1.60    2.80
   0  -3   0    5.50    3.70
   0   3  -1  459.95   36.40
   0   3  -1  455.85   35.40
   0   3  -1  514.95   36.30
   0   3  -1  526.55   36.90
   0   3  -1  471.05   35.80
   0  -3   1  512.75   36.30
   0  -3   1  460.25   35.60
   0  -3   1  493.75   35.80
   0  -3   1  496.65   36.80
   0  -3   1  498.45   36.50
   0   3  -2  263.27   21.40
   0   3  -2  253.37   20.20
   0   3  -2  217.48   20.20
   0   3  -2  213.08   19.90
   0   3  -2  247.88   20.60
   0  -3   2  257.57   21.10
   0  -3   2  202.78   20.40
   0  -3   2  224.48   19.50
   0  -3   2  223.08   20.50
   0   3  -3 1951.40  128.99
   0   3  -3 1945.01  126.39
   0   3  -3 1753.22  127.49
   0   3  -3 1875.51  128.59
   0   3  -3 1901.71  128.09
   0  -3   3 1931.01  129.09
   0  -3   3 1769.42  128.19
   0  -3   3 1738.93  127.39
   0  -3   3 2075.69  128.69
   0  -3   3 1841.62  125.79
   0   3  -4 4123.09  268.27
   0   3  -4 4082.49  269.07
   0   3  -4 3910.11  264.87
   0   3  -4 3981.50  269.07
   0   3  -4 4036.40  268.17
   0  -3   4 3736.53  267.37
   0  -3   4 3933.01  264.37
   0  -3   4 4192.18  269.67
   0  -3   4 4244.38  268.67
   0   3  -5  468.75   37.10
   0   3  -5  409.96   31.70
   0   3  -5  406.36   35.40
   0   3  -5  378.76   34.80
   0   3  -5  360.36   35.40
   0  -3   5  362.46   40.70
   0  -3   5  422.26   31.20
   0  -3   5  345.97   33.80
   0  -3   5  474.05   37.20
   0  -3   5  347.97   35.00
   0   3  -6  332.47   35.90
   0   3  -6  392.06   31.00
   0   3  -6  332.37   38.00
   0   3  -6  460.55   38.60
   0  -3   6  427.66   37.70
   0  -3   6  402.46   35.70
   0  -3   6  344.97   35.40
   0  -3   6  412.16   37.20
   0  -3   6  379.96   30.20
   0   3  -7   31.00    7.60
   0   3  -7   50.29   15.20
   0   3  -7   60.89   15.00
   0   3  -7   91.39   29.10
   0   3  -7   24.40   12.60
   0  -3   7   32.80   11.80
   0  -3   7    9.10   12.00
   0  -3   7   43.70   12.70
   0   3  -8   20.00   13.30
   0   3  -8   10.60    9.50
   0   3  -8   10.90    9.90
   0  -3   8    7.20    9.60
   0  -3   8   12.10   10.50
   0   3  -9    9.50    9.20
   0   3  -9   -6.80   12.30
   0   3 -10   -7.50   18.30
   0   3 -10   19.40   15.50
   0   4   9   26.50   17.20
   0  -4  -9   15.20   12.20
   0   4   8   27.10   13.10
   0   4   8   23.00   22.30
   0  -4  -8   36.90   13.40
   0  -4  -8   23.90   13.90
   0   4   7   57.49   12.40
   0   4   7   55.89   14.30
   0  -4  -7   35.90   12.90
   0  -4  -7   56.29   11.00
   0   4   6    1.60    6.90
   0   4   6   -6.70    4.50
   0   4   6   20.60   10.30
   0   4   6    5.40    8.10
   0   4   6   -1.30    7.90
   0  -4  -6   -6.80    6.40
   0  -4  -6   17.40   10.20
   0  -4  -6   14.80    6.70
   0  -4  -6   12.00   10.40
   0  -4  -6   -0.40    5.20
   0   4   5 1033.70   86.69
   0   4   5 1216.38   84.89
   0   4   5 1117.59   80.99
   0   4   5 1212.68   88.39
   0   4   5 1273.27   85.09
   0  -4  -5 1125.49   87.19
   0  -4  -5 1185.48   85.09
   0  -4  -5 1154.68   87.49
   0  -4  -5 1287.57   85.69
   0  -4  -5 1220.08   80.99
   0   4   4 4100.09  257.17
   0   4   4 4263.07  256.77
   0   4   4 3793.62  259.07
   0   4   4 3539.25  258.47
   0  -4  -4 4084.09  259.77
   0  -4  -4 3929.01  252.37
   0  -4  -4 3918.91  256.47
   0  -4  -4 3548.34  256.37
   0  -4  -4 3565.14  258.47
   0   4   3  796.62   60.39
   0   4   3  886.41   58.79
   0   4   3  740.03   62.19
   0   4   3  859.41   59.69
   0  -4  -3  778.92   60.49
   0  -4  -3  756.62   55.09
   0  -4  -3  799.22   58.19
   0  -4  -3  868.61   60.89
   0  -4  -3  861.71   54.99
   0  -4  -3  776.82   59.29
   0   4   2 1376.06   93.09
   0   4   2 1434.76   93.59
   0   4   2 1424.06   91.09
   0  -4  -2 1299.07   88.09
   0  -4  -2 1285.57   92.39
   0  -4  -2 1237.78   92.69
   0  -4  -2 1282.57   87.89
   0  -4  -2 1239.08   90.49
   0  -4  -2 1410.56   93.09
   0   4   1 4049.69  243.38
   0   4   1 3396.86  239.18
   0   4   1 3696.53  242.68
   0   4   1 3388.26  240.48
   0  -4  -1 3270.07  241.98
   0  -4  -1 3621.44  239.08
   0  -4  -1 4070.09  243.28
   0  -4  -1 3838.02  243.18
   0   4   0  516.65   38.20
   0   4   0  416.46   36.10
   0   4   0  445.06   35.50
   0   4   0  541.95   38.40
   0   4   0  502.75   37.70
   0  -4   0  518.85   38.30
   0  -4   0  494.15   35.70
   0  -4   0  531.55   38.10
   0   4  -1 3301.37  239.58
   0   4  -1 3553.34  239.48
   0   4  -1 3851.41  241.58
   0   4  -1 3957.70  241.28
   0  -4   1 3705.23  241.18
   0  -4   1 3743.93  240.68
   0  -4   1 3233.88  239.38
   0  -4   1 3739.63  239.78
   0   4  -2 1410.56   98.39
   0   4  -2 1472.05   97.59
   0   4  -2 1227.48   97.29
   0  -4   2 1478.05   97.79
   0  -4   2 1403.56   96.89
   0  -4   2 1397.56   98.29
   0  -4   2 1473.65   98.49
   0   4  -3  884.11   60.09
   0   4  -3  774.82   61.09
   0   4  -3  871.41   61.09
   0  -4   3  808.92   58.99
   0  -4   3  767.02   61.09
   0   4  -4 3678.73  262.97
   0   4  -4 4162.58  263.47
   0   4  -4 3679.93  262.37
   0   4  -4 3920.21  263.87
   0   4  -4 3932.71  260.37
   0  -4   4 3826.32  259.47
   0  -4   4 4170.58  264.57
   0  -4   4 4063.49  263.27
   0   4  -5 1210.68   85.79
   0   4  -5 1016.10   88.19
   0   4  -5 1168.48   85.79
   0  -4   5 1230.58   87.29
   0  -4   5 1209.48   86.39
   0  -4   5 1030.10   83.49
   0  -4   5 1173.58   80.59
   0   4  -6    6.00    9.90
   0   4  -6    3.50   10.40
   0   4  -6    5.30    8.80
   0   4  -6   12.60    8.50
   0  -4   6    6.50    8.80
   0  -4   6   -0.80    6.00
   0  -4   6   17.70    6.80
   0  -4   6    6.60    7.30
   0  -4   6   20.70   10.50
   0   4  -7   83.69   15.50
   0   4  -7   85.09   16.70
   0   4  -7   64.09   17.40
   0  -4   7   51.39   13.80
   0  -4   7   48.50   14.40
   0  -4   7   49.90   15.60
   0  -4   7   23.40   12.00
   0   4  -8    6.80   11.30
   0   4  -8   24.00   11.90
   0  -4   8   52.39   17.20
   0   4  -9   28.20   14.20
   0   4  -9    6.70   11.10
   0   5   9   -5.60   10.70
   0  -5  -9   26.70   13.60
   0   5   8  310.07   39.80
   0   5   8  334.07   36.70
   0  -5  -8  403.76   42.00
   0  -5  -8  399.46   38.10
   0   5   7   59.59   15.30
   0   5   7   58.09   13.80
   0   5   7   59.99   17.70
   0  -5  -7   51.29   15.20
   0  -5  -7   75.79   19.30
   0   5   6    8.60    8.90
   0   5   6    5.90    8.60
   0   5   6   -8.40    9.80
   0  -5  -6    9.50    5.40
   0  -5  -6   -6.00    8.60
   0  -5  -6   25.10   11.00
   0  -5  -6   -1.80    7.10
   0  -5  -6   13.60    9.80
   0   5   5   59.49   15.50
   0   5   5  100.59   16.00
   0   5   5   83.39   17.10
   0   5   5  109.69   15.00
   0  -5  -5   87.99   15.30
   0  -5  -5   95.39   15.20
   0  -5  -5   91.99   18.00
   0  -5  -5   98.49   11.00
   0  -5  -5   68.49   14.20
   0  -5  -5   94.19   10.30
   0   5   4 1700.03  110.29
   0   5   4 1371.86  115.09
   0   5   4 1602.14  111.69
   0  -5  -4 1483.65  103.49
   0  -5  -4 1524.55  110.99
   0  -5  -4 1536.55  109.59
   0  -5  -4 1612.24  108.39
   0  -5  -4 1505.85  111.59
   0  -5  -4 1620.14  103.19
   0   5   3  199.48   22.20
   0   5   3  252.97   23.70
   0   5   3  240.68   21.20
   0   5   3  256.57   24.50
   0  -5  -3  227.98   22.60
   0  -5  -3  210.38   17.30
   0  -5  -3  228.78   24.10
   0  -5  -3  218.48   17.00
   0  -5  -3  215.88   20.80
   0   5   2  362.26   28.80
   0   5   2  401.96   31.90
   0   5   2  360.36   30.70
   0   5   2  320.57   25.70
   0  -5  -2  350.06   30.50
   0  -5  -2  356.06   25.80
   0  -5  -2  357.56   31.40
   0  -5  -2  342.87   28.60
   0   5   1 1425.86   99.09
   0   5   1 1367.16  100.59
   0   5   1 1373.36  100.39
   0   5   1 1490.15  103.29
   0   5   1 1465.35  102.89
   0  -5  -1 1603.74  103.89
   0  -5  -1 1559.34   98.99
   0  -5  -1 1516.75  103.69
   0   5   0   -6.40    2.50
   0   5   0   -2.20    4.20
   0   5   0    5.70    4.60
   0   5   0    3.10    4.30
   0   5   0   -2.10    3.10
   0   5   0    0.50    3.20
   0  -5   0   -0.90    3.50
   0  -5   0   -3.60    3.70
   0  -5   0    4.40    3.90
   0   5  -1 1675.33  106.89
   0   5  -1 1554.54  105.89
   0   5  -1 1402.36  103.59
   0   5  -1 1450.45  104.49
   0  -5   1 1592.04  104.29
   0  -5   1 1587.24  106.09
   0  -5   1 1499.95  105.39
   0  -5   1 1384.96  103.99
   0   5  -2  414.46   32.20
   0   5  -2  352.26   30.70
   0   5  -2  360.56   31.90
   0   5  -2  390.16   31.90
   0   5  -2  334.27   30.40
   0  -5   2  320.17   31.00
   0  -5   2  368.06   30.80
   0  -5   2  355.36   31.40
   0  -5   2  380.06   31.10
   0  -5   2  353.06   30.20
   0   5  -3  188.08   21.90
   0   5  -3  273.87   24.50
   0   5  -3  255.67   23.00
   0   5  -3  239.68   24.50
   0  -5   3  227.18   24.00
   0  -5   3  185.68   21.50
   0  -5   3  246.98   24.00
   0  -5   3  231.48   23.70
   0  -5   3  248.58   22.60
   0   5  -4 1696.83  116.29
   0   5  -4 1726.83  119.39
   0   5  -4 1557.24  117.39
   0   5  -4 1620.24  118.49
   0   5  -4 1720.93  118.29
   0  -5   4 1546.35  117.19
   0  -5   4 1699.33  118.49
   0  -5   4 1655.23  115.29
   0  -5   4 1691.93  119.09
   0  -5   4 1776.62  120.09
   0   5  -5   97.49   17.50
   0   5  -5   84.09   17.20
   0   5  -5  104.89   19.20
   0   5  -5   95.79   17.30
   0   5  -5  106.69   15.50
   0  -5   5  104.29   17.50
   0  -5   5   82.59   16.70
   0  -5   5   89.59   18.00
   0  -5   5   86.29   17.00
   0  -5   5   87.79   15.40
   0   5  -6   -1.60    7.50
   0   5  -6   14.80   10.90
   0   5  -6    0.60   10.30
   0   5  -6   -0.40    7.00
   0   5  -6    9.70    8.10
   0  -5   6    1.90    8.10
   0  -5   6    6.90    9.80
   0  -5   6   -5.40    7.80
   0  -5   6    6.20    9.20
   0   5  -7   41.30   17.40
   0   5  -7   58.29   18.10
   0   5  -7   53.39   17.50
   0  -5   7   60.69   15.90
   0  -5   7   80.99   17.70
   0  -5   7   57.49   16.50
   0   5  -8  409.56   42.70
   0   5  -8  319.07   38.00
   0   5  -9   -3.40   11.20
   0   6   9   18.10   19.80
   0   6   8  227.68   32.60
   0  -6  -8  173.38   25.10
   0   6   7   16.00   10.70
   0   6   7   -0.50   11.40
   0   6   7   32.30   21.40
   0  -6  -7   16.10   14.40
   0  -6  -7   15.60   10.90
   0   6   6  991.30   74.69
   0   6   6  915.81   77.49
   0   6   6 1031.50   73.89
   0  -6  -6  912.51   73.89
   0  -6  -6  953.00   73.49
   0   6   5   94.09   18.70
   0   6   5   82.79   16.60
   0   6   5   90.79   15.20
   0  -6  -5   88.39    9.40
   0  -6  -5   98.89   10.60
   0  -6  -5   53.09   15.00
   0  -6  -5   80.29   16.00
   0  -6  -5   98.39   16.10
   0  -6  -5  116.59   19.30
   0   6   4  705.13   57.99
   0   6   4  795.72   55.09
   0   6   4  789.52   57.89
   0  -6  -4  705.83   58.29
   0  -6  -4  718.13   48.10
   0  -6  -4  637.54   48.30
   0  -6  -4  668.63   53.99
   0  -6  -4  697.53   56.29
   0   6   3  181.38   19.80
   0   6   3  150.28   20.30
   0  -6  -3  155.78   18.10
   0  -6  -3  136.29   20.00
   0  -6  -3  157.48   13.20
   0  -6  -3  142.39   12.80
   0  -6  -3  172.08   20.40
   0  -6  -3  158.48   17.30
   0   6   2  402.56   34.30
   0   6   2  385.26   33.40
   0   6   2  348.47   32.40
   0   6   2  341.27   27.40
   0   6   2  405.16   31.20
   0  -6  -2  319.67   37.70
   0  -6  -2  336.87   30.30
   0  -6  -2  388.36   34.30
   0  -6  -2  369.26   32.80
   0  -6  -2  388.96   27.60
   0   6   1  242.28   24.50
   0   6   1  215.68   19.30
   0   6   1  228.28   22.80
   0   6   1  187.78   20.00
   0   6   1  264.87   24.20
   0   6   1  198.18   20.50
   0  -6  -1  227.78   23.20
   0  -6  -1  236.28   19.20
   0  -6  -1  218.68   23.30
   0   6   0    0.50    5.30
   0   6   0    7.10    6.50
   0   6   0    4.30    5.10
   0   6   0    1.10    4.20
   0   6   0    4.40    5.10
   0   6   0    0.10    4.30
   0  -6   0   10.90    7.00
   0  -6   0    6.20    6.50
   0  -6   0   -0.40    4.40
   0  -6   0    1.00    3.90
   0   6  -1  191.48   22.70
   0   6  -1  244.28   24.90
   0   6  -1  203.58   21.70
   0   6  -1  223.28   22.80
   0   6  -1  232.88   23.70
   0  -6   1  248.08   22.50
   0  -6   1  258.67   23.70
   0  -6   1  283.37   25.60
   0  -6   1  260.57   24.10
   0   6  -2  379.76   34.40
   0   6  -2  365.16   32.70
   0   6  -2  407.26   34.50
   0   6  -2  380.16   33.30
   0  -6   2  386.46   33.30
   0  -6   2  426.96   34.90
   0  -6   2  342.67   32.00
   0  -6   2  380.26   32.50
   0  -6   2  341.37   32.80
   0   6  -3  139.89   18.00
   0   6  -3  155.88   20.00
   0   6  -3  124.19   19.30
   0   6  -3  174.98   21.20
   0   6  -3  160.98   20.20
   0  -6   3  131.99   18.10
   0  -6   3  177.98   19.20
   0  -6   3  149.88   19.40
   0  -6   3  136.39   16.90
   0  -6   3  150.18   18.70
   0   6  -4  708.63   57.29
   0   6  -4  735.23   55.39
   0   6  -4  770.02   57.59
   0   6  -4  656.63   55.09
   0   6  -4  685.83   55.69
   0  -6   4  626.34   56.69
   0  -6   4  591.54   54.09
   0  -6   4  681.13   53.49
   0  -6   4  685.23   56.09
   0  -6   4  770.12   61.59
   0   6  -5   97.19   18.10
   0   6  -5   74.19   16.60
   0   6  -5   73.89   17.80
   0   6  -5  132.89   17.60
   0   6  -5  105.69   18.60
   0  -6   5   75.39   16.80
   0  -6   5  120.09   20.50
   0  -6   5  111.09   19.90
   0  -6   5  104.19   15.00
   0  -6   5   76.79   17.80
   0   6  -6  939.21   77.69
   0   6  -6  901.61   76.29
   0   6  -6  965.30   72.19
   0   6  -6  983.10   78.79
   0  -6   6 1016.50   77.19
   0  -6   6  952.70   70.69
   0  -6   6  903.11   76.99
   0   6  -7   10.40   11.10
   0   6  -7   76.39   31.30
   0   6  -7   16.40   13.20
   0  -6   7   12.60   13.00
   0   6  -8  111.69   24.60
   0   6  -9   28.40   15.10
   0   6  -9   12.70   15.10
   0   7   8    8.20   10.60
   0   7   7   34.40   14.50
   0  -7  -7   39.40   15.80
   0   7   6  147.59   21.90
   0   7   6  122.39   22.00
   0   7   6  126.99   24.00
   0  -7  -6  134.09   25.30
   0  -7  -6  139.19   19.60
   0  -7  -6   85.99   19.10
   0   7   5   12.40   11.70
   0   7   5   18.20    9.30
   0   7   5    4.30    7.80
   0  -7  -5   -7.30    7.70
   0  -7  -5   19.30    9.50
   0  -7  -5  -10.00    6.40
   0   7   4  196.48   20.20
   0   7   4  106.39   20.30
   0   7   4  159.88   24.60
   0   7   4  145.99   20.90
   0  -7  -4  146.79   21.20
   0  -7  -4  142.49   18.80
   0  -7  -4  145.29   21.70
   0  -7  -4  146.29   12.20
   0  -7  -4  153.68   11.90
   0  -7  -4  141.29   20.90
   0   7   3   25.60   11.40
   0   7   3   -7.00    6.30
   0   7   3    3.10    9.30
   0  -7  -3    9.10    9.10
   0  -7  -3    3.30    3.50
   0  -7  -3    9.20    6.40
   0  -7  -3   -5.30    8.60
   0  -7  -3   -7.20    8.90
   0  -7  -3   10.10    4.00
   0   7   2  143.79   21.50
   0   7   2  156.08   19.50
   0   7   2  135.29   17.00
   0   7   2  148.09   14.20
   0   7   2  139.49   17.30
   0   7   2  157.28   20.00
   0  -7  -2  162.98   14.30
   0  -7  -2  117.29   17.10
   0  -7  -2  163.38   20.80
   0  -7  -2  139.49   19.00
   0   7   1  104.79   13.20
   0   7   1  111.09   14.30
   0   7   1  126.89   16.80
   0   7   1  123.39   15.20
   0   7   1  108.99   16.60
   0   7   1  150.98   18.00
   0  -7  -1  104.19   15.70
   0  -7  -1   84.99   16.20
   0  -7  -1  106.49   13.00
   0   7   0   -4.20    3.70
   0   7   0    3.90    6.60
   0   7   0   -5.40    4.10
   0   7   0   -2.90    6.20
   0   7   0    0.20    4.90
   0   7   0   -7.00    4.80
   0  -7   0   -8.60    5.20
   0  -7   0    2.10    5.10
   0  -7   0    1.50    4.70
   0  -7   0   12.00    7.50
   0   7  -1  113.39   16.60
   0   7  -1   94.19   14.30
   0   7  -1   94.69   16.50
   0   7  -1  100.39   16.80
   0   7  -1  102.99   14.90
   0  -7   1   95.59   16.50
   0  -7   1  128.19   17.50
   0  -7   1  107.19   14.20
   0  -7   1  145.99   18.10
   0  -7   1  132.39   15.60
   0   7  -2  131.39   18.20
   0   7  -2  141.29   18.80
   0   7  -2  122.99   18.70
   0  -7   2  161.08   18.50
   0  -7   2  142.09   18.60
   0  -7   2  123.79   16.40
   0  -7   2  140.79   19.90
   0  -7   2  178.68   20.60
   0   7  -3    4.00    9.50
   0   7  -3    3.10    8.60
   0   7  -3   10.70   10.50
   0   7  -3    0.60    7.00
   0  -7   3   10.40    8.40
   0  -7   3   -9.70    7.70
   0  -7   3   -6.10    5.80
   0  -7   3   11.30    8.20
   0  -7   3   19.10    8.30
   0   7  -4  166.08   24.50
   0   7  -4  143.29   22.70
   0   7  -4  149.99   20.30
   0   7  -4  176.58   23.40
   0   7  -4  141.49   23.40
   0  -7   4  176.58   22.20
   0  -7   4  161.68   21.40
   0  -7   4  151.28   24.70
   0  -7   4  159.98   20.70
   0   7  -5    2.90    9.90
   0   7  -5   -7.40   10.50
   0   7  -5   -9.20    6.60
   0   7  -5    3.10    9.90
   0   7  -5   15.30   10.40
   0  -7   5   -1.70   12.80
   0  -7   5   -1.80   10.30
   0  -7   5    5.40    9.10
   0  -7   5   -1.50    6.90
   0  -7   5    4.90   10.60
   0   7  -6  106.39   21.60
   0   7  -6  137.59   25.40
   0   7  -6   82.39   19.00
   0   7  -6  121.79   19.60
   0  -7   6  139.79   26.40
   0  -7   6  116.09   20.40
   0   7  -7  128.69   24.00
   0   8   8   72.29   22.40
   0   8   7   18.70   15.00
   0   8   7   -9.70   14.80
   0   8   6   48.40   16.70
   0   8   6   55.49   17.90
   0  -8  -6   34.40   14.50
   0  -8  -6   31.60   12.00
   0  -8  -6   37.00   14.90
   0   8   5  134.49   22.90
   0   8   5  139.29   19.50
   0   8   5   94.29   20.70
   0  -8  -5   79.99   28.90
   0  -8  -5  124.79   21.80
   0  -8  -5  100.59   18.40
   0   8   4  514.35   47.30
   0   8   4  546.45   43.20
   0  -8  -4  437.56   49.40
   0  -8  -4  480.95   42.70
   0  -8  -4  498.85   45.90
   0   8   3  275.67   30.60
   0   8   3  353.26   35.30
   0   8   3  364.26   32.30
   0   8   3  362.66   36.90
   0  -8  -3  311.07   34.00
   0  -8  -3  355.26   34.60
   0  -8  -3  353.06   34.30
   0  -8  -3  336.37   25.90
   0   8   2  409.36   37.50
   0   8   2  345.67   29.30
   0   8   2  329.97   32.20
   0   8   2  338.37   32.80
   0   8   2  361.26   36.60
   0   8   2  430.66   37.60
   0  -8  -2  384.76   37.80
   0  -8  -2  416.36   29.80
   0  -8  -2  343.17   36.30
   0   8   1  180.08   24.40
   0   8   1  136.99   18.10
   0   8   1  193.98   23.10
   0   8   1  162.58   19.10
   0   8   1  150.98   19.70
   0  -8  -1  175.18   17.20
   0  -8  -1  163.08   21.30
   0  -8  -1  143.19   21.90
   0   8   0    2.30    6.20
   0   8   0   12.90    6.50
   0   8   0   -2.20    5.50
   0   8   0   12.70    8.20
   0   8   0   -4.00    6.70
   0   8   0    8.10    7.20
   0  -8   0   10.40    9.60
   0  -8   0    9.40    9.90
   0  -8   0   -1.00    5.00
   0   8  -1  138.89   17.10
   0   8  -1  129.39   18.60
   0   8  -1  159.08   20.70
   0   8  -1  164.08   21.60
   0   8  -1  137.19   18.60
   0   8  -1  129.99   21.50
   0  -8   1  167.78   22.10
   0  -8   1  168.08   22.50
   0  -8   1  181.78   19.90
   0   8  -2  455.25   40.30
   0   8  -2  408.76   37.90
   0   8  -2  400.36   38.10
   0   8  -2  324.57   35.10
   0  -8   2  460.65   40.50
   0  -8   2  423.06   36.70
   0  -8   2  357.46   37.00
   0  -8   2  355.26   35.50
   0  -8   2  389.46   38.30
   0   8  -3  384.26   36.50
   0   8  -3  342.27   35.90
   0   8  -3  314.77   35.40
   0  -8   3  373.66   35.00
   0  -8   3  404.26   35.90
   0  -8   3  373.26   36.00
   0  -8   3  342.97   37.30
   0   8  -4  462.45   44.70
   0   8  -4  506.65   52.39
   0   8  -4  541.35   45.70
   0  -8   4  494.35   47.30
   0  -8   4  508.95   47.70
   0  -8   4  551.94   50.59
   0  -8   4  416.76   42.60
   0  -8   4  425.96   41.70
   0   8  -5   91.69   19.00
   0   8  -5   61.39   17.40
   0   8  -5   88.89   18.10
   0   8  -5  124.49   21.90
   0  -8   5   91.09   17.80
   0  -8   5  112.69   25.90
   0  -8   5  106.79   22.40
   0  -8   5  102.19   19.80
   0   8  -6   20.70   18.90
   0   8  -6   55.79   17.20
   0   8  -6   29.20   12.00
   0   8  -6   42.70   17.40
   0   8  -7    0.70   15.00
   0   8  -7   -3.80   14.80
   0   8  -8   70.29   19.70
   0   8  -8   24.60   17.90
   0   9   7   42.50   18.20
   0   9   7   15.90   18.10
   0   9   6    5.10   10.90
   0   9   6   -5.10   14.00
   0   9   5   11.40   11.50
   0   9   5    6.90   15.30
   0  -9  -5  -19.30   11.10
   0  -9  -5   24.40   10.30
   0   9   4   36.80   14.40
   0   9   4   36.90   12.40
   0   9   4   12.40    9.30
   0  -9  -4   23.10   12.90
   0  -9  -4   12.10   13.80
   0   9   3   31.30   11.80
   0   9   3   15.30   12.70
   0   9   3   29.80   15.20
   0   9   3   15.30    9.80
   0  -9  -3   27.00   13.20
   0  -9  -3   -3.90    8.60
   0   9   2  136.79   20.10
   0   9   2  185.58   23.90
   0   9   2  138.59   25.30
   0   9   2  159.18   20.50
   0  -9  -2  168.68   24.60
   0   9   1   85.39   19.10
   0   9   1   43.10   11.90
   0   9   1   62.99   11.90
   0   9   1   52.69   14.20
   0   9   1   52.89   13.00
   0  -9  -1   92.09   18.40
   0  -9  -1   66.19   18.10
   0  -9  -1   60.09   11.90
   0   9   0   -4.20    7.50
   0   9   0   -1.50    6.90
   0   9   0    1.60    7.00
   0   9   0   -4.40    8.30
   0   9   0   -5.40    7.20
   0  -9   0   -1.30    6.30
   0  -9   0  -17.20    6.60
   0  -9   0    2.80   10.80
   0  -9   0   -3.10    9.30
   0   9  -1   51.49   13.10
   0   9  -1   50.99   13.40
   0   9  -1   27.70   12.80
   0   9  -1   63.39   13.20
   0   9  -1   50.79   17.00
   0  -9   1   49.20   14.70
   0  -9   1   85.79   19.40
   0  -9   1   74.49   17.80
   0   9  -2  145.39   23.90
   0   9  -2  149.39   22.40
   0   9  -2  174.78   25.70
   0  -9   2  210.38   26.80
   0  -9   2  198.48   23.20
   0  -9   2  136.39   26.30
   0  -9   2  157.68   24.10
   0   9  -3   40.00   13.20
   0   9  -3    9.00   11.40
   0   9  -3   12.30   12.20
   0  -9   3   22.30    9.30
   0  -9   3   -4.50    9.00
   0  -9   3   26.30   15.10
   0  -9   3   -3.30   10.10
   0   9  -4   29.60   13.80
   0   9  -4    6.10    9.80
   0   9  -4   38.20   15.00
   0  -9   4   26.30   11.30
   0  -9   4    6.80   11.50
   0  -9   4   28.20   10.30
   0  -9   4   51.79   14.80
   0   9  -5   19.90   13.60
   0   9  -5   25.50   16.00
   0   9  -5   16.50   14.00
   0  -9   5   34.30   14.50
   0   9  -6    0.40   10.10
   0   9  -6   -3.20    9.20
   0   9  -7    0.20   11.90
   0   9  -7   26.20   17.20
   0  10   6   -1.20   12.30
   0  10   6  -14.90   16.70
   0  10   5   67.69   21.90
   0  10   5   86.89   21.80
   0  10   4    0.20   14.10
   0  10   4    5.70   10.00
   0 -10  -4    4.10   12.90
   0  10   3   30.00   15.10
   0  10   3   19.70   10.70
   0  10   2   60.59   14.70
   0  10   2   60.39   15.00
   0  10   2   58.29   22.50
   0  10   2  108.99   22.20
   0  10   1   -6.60    9.90
   0  10   1   22.80   14.00
   0  10   1  -19.50   10.10
   0  10   1  -14.70    7.80
   0  10   0  501.35   47.20
   0  10   0  534.35   51.39
   0  10   0  596.84   53.29
   0  10   0  552.34   47.50
   0  10   0  589.24   50.69
   0 -10   0  631.44   55.59
   0  10  -1    2.80    8.60
   0  10  -1   -3.90   11.60
   0  10  -1   -0.40   13.00
   0 -10   1   -1.20   12.60
   0 -10   1   -3.40   11.80
   0  10  -2   76.79   19.60
   0  10  -2   72.99   17.80
   0  10  -2   62.69   15.20
   0  10  -2   49.00   14.20
   0  10  -2   99.69   21.60
   0 -10   2  116.59   19.20
   0 -10   2   86.29   18.50
   0  10  -3    2.40    9.70
   0  10  -3   27.80   15.10
   0  10  -3    0.70   11.60
   0  10  -3   28.80   12.80
   0 -10   3   19.20   11.00
   0 -10   3    8.70   12.10
   0  10  -4   -8.60   10.40
   0  10  -4    3.90    8.50
   0  10  -4    9.30   12.80
   0  10  -5   55.99   20.90
   0  10  -5   51.89   18.90
   0  10  -5   71.49   20.90
   0  10  -6   -1.60   12.40
   0  11   4    6.70   15.10
   0  11   4   -4.40   12.60
   0  11   3   26.30   17.00
   0  11   3   40.50   16.10
   0  11   2  -10.20    8.90
   0  11   2   -1.40   10.20
   0  11   2   18.70   15.20
   0  11   1   48.50   18.30
   0  11   1   68.69   20.90
   0  11   1   47.90   15.70
   0 -11  -1   67.79   19.20
   0  11   0   21.00   12.10
   0  11   0   14.90   12.40
   0  11   0   -6.70   13.50
   0  11   0   35.10   13.90
   0 -11   0    0.00   10.90
   0  11  -1   36.10   15.50
   0  11  -1   79.69   20.50
   0  11  -1   53.99   15.40
   0  11  -1   83.59   20.60
   0  11  -2    6.40   11.10
   0  11  -2   -8.10   10.00
   0  11  -2   -8.60    8.70
   0  11  -2   20.60   14.90
   0  11  -3   22.80   13.90
   0  11  -3   30.10   15.10
   0  11  -4  -15.80   15.00
   0  11  -4   11.00   16.60
   0  11  -4   32.80   14.00
   0  11  -5  -22.30   13.30
   0  12   2   48.70   21.30
   0  12   2  107.99   24.40
   0  12   1   76.89   20.10
   0  12   0  114.29   23.40
   0  12   0   95.89   22.60
   0  12   0   89.29   32.10
   0  12  -1   34.90   15.80
   0  12  -1   69.49   23.00
   0  12  -2   65.09   19.50
   0  12  -2   53.49   19.30
   1  12  -3   28.60   18.50
   1  12  -3   -3.70   17.40
   1  12  -2   -4.40   16.10
   1  12  -2  -28.60   12.80
   1  12  -1   28.50   14.50
   1  12  -1    1.90   10.80
   1  12   0   68.39   19.00
   1  12   0   86.59   25.30
   1  12   1   -8.10   14.50
   1  12   1   -2.40   15.10
   1  12   2  -17.30   11.60
   1  12   2   20.30   14.90
   1  11  -5   -6.00   16.20
   1  11  -5   14.80   16.50
   1  11  -5   -3.20   10.80
   1  11  -4  -21.20    9.40
   1  11  -4  -24.10   14.40
   1  11  -4  -17.00   10.00
   1  11  -4   14.20   15.60
   1  11  -3  121.69   23.10
   1  11  -3   93.89   20.50
   1  11  -3  112.99   23.00
   1  11  -3  116.29   25.10
   1  11  -2    3.00   11.90
   1  11  -2    8.90   13.40
   1  11  -2   11.90   10.30
   1  11  -1  237.18   37.60
   1  11  -1  250.67   30.70
   1  11  -1  276.97   34.20
   1  11   0    1.40   10.90
   1  11   0    2.20    8.50
   1  11   0    5.00   13.60
   1  11   1  107.19   22.40
   1  11   2    8.20   13.10
   1  11   2   10.40   10.20
   1  11   3    9.90   14.20
   1  11   3  -24.30   13.80
   1  11   4   52.39   19.60
   1  11   4   39.30   23.00
   1  10  -6   75.49   19.10
   1  10  -6   54.39   18.00
   1  10  -6  123.59   25.70
   1  10  -5    1.20   15.00
   1  10  -5   20.40   11.40
   1  10  -5   13.30   15.40
  -1 -10   4   -2.20    9.30
  -1 -10   4   28.40   14.40
   1  10  -4   26.30   13.90
   1  10  -4    2.60   12.10
   1  10  -4    6.50   13.60
  -1 -10   3  110.49   22.10
  -1 -10   3   98.79   19.70
  -1 -10   3   81.59   16.40
   1  10  -3   93.79   22.50
   1  10  -3   87.09   21.70
   1  10  -3   64.99   18.20
   1  10  -3   54.49   18.80
  -1 -10   2  105.19   21.20
  -1 -10   2  102.69   18.90
   1  10  -2   67.99   18.00
   1  10  -2   78.69   16.40
   1  10  -2   92.69   21.40
   1  10  -2   85.09   21.90
  -1 -10   1   58.59   18.80
   1  10  -1   25.10   11.20
   1  10  -1   40.30   12.30
   1  10  -1   37.00   17.10
   1  10  -1   17.30   18.20
   1  10  -1   36.90   12.60
  -1 -10   0   48.80   15.80
   1  10   0   58.09   14.20
   1  10   0   39.40   12.10
   1  10   0   67.19   16.50
   1  10   0   45.50   15.20
   1  10   1   95.49   17.50
   1  10   1   87.89   20.00
   1  10   1   89.69   18.80
   1  10   2    9.00   11.80
   1  10   2   -2.30    8.10
   1  10   2    5.70   11.10
   1  10   3  102.49   24.50
   1  10   3   72.79   19.80
   1  10   4   77.59   19.90
   1  10   4   77.39   20.90
   1  10   5   26.20   14.20
   1  10   5    6.40   11.40
   1   9  -7    8.90   15.40
   1   9  -6  102.69   22.80
   1   9  -6  100.39   25.40
   1   9  -6   64.39   19.60
  -1  -9   5   50.59   16.60
  -1  -9   5   79.19   23.50
   1   9  -5   79.69   19.50
   1   9  -5   64.29   17.30
   1   9  -5   91.99   19.00
  -1  -9   4   25.40   12.80
  -1  -9   4   42.50   11.90
  -1  -9   4   21.50   12.10
  -1  -9   4   13.80   10.30
   1   9  -4   48.40   16.60
   1   9  -4   43.00   15.10
   1   9  -4   21.80   12.90
  -1  -9   3  128.29   19.10
  -1  -9   3  118.59   20.70
  -1  -9   3  118.49   20.10
  -1  -9   3   97.69   21.70
   1   9  -3  127.39   22.50
   1   9  -3  116.59   20.40
   1   9  -3  115.39   21.00
  -1  -9   2  566.64   48.40
  -1  -9   2  500.05   44.50
  -1  -9   2  470.95   41.00
  -1  -9   2  380.66   39.90
   1   9  -2  439.06   40.80
   1   9  -2  549.05   45.50
   1   9  -2  457.45   44.30
   1   9  -2  424.06   41.60
  -1  -9   1   25.80   13.60
  -1  -9   1    8.80    7.80
  -1  -9   1   19.90   10.10
   1   9  -1   21.70    9.60
   1   9  -1    6.10    7.30
   1   9  -1    9.50    8.00
   1   9  -1    8.80   10.00
   1   9  -1   29.50   12.30
  -1  -9   0    4.50    6.50
  -1  -9   0    0.30    9.30
  -1  -9   0   -8.30   10.30
   1   9   0   17.50    8.50
   1   9   0    4.60    6.10
   1   9   0    5.60    6.30
   1   9   0    9.30   12.10
   1   9   0    9.70    7.30
  -1  -9  -1   12.00   11.00
   1   9   1    2.10    7.00
   1   9   1    7.60    9.50
   1   9   1   10.10    8.20
   1   9   1   -0.90    6.40
  -1  -9  -2  380.16   40.60
   1   9   2  334.87   34.70
   1   9   2  480.35   42.30
   1   9   2  485.45   42.10
   1   9   2  382.66   35.10
  -1  -9  -3   14.00    9.80
  -1  -9  -3   24.30   13.80
   1   9   3   14.90    9.00
   1   9   3    9.60   10.30
   1   9   3    3.10   13.20
  -1  -9  -4   91.89   17.60
  -1  -9  -4  126.19   22.10
   1   9   4   68.09   17.10
   1   9   4   73.49   18.00
   1   9   5   40.40   15.50
   1   9   5    7.60   13.20
   1   9   6   13.40   11.90
   1   9   6   17.10   14.20
   1   8  -8   18.60   17.00
   1   8  -8   26.70   13.80
   1   8  -7   93.49   20.20
   1   8  -7   66.49   19.50
  -1  -8   6   28.10   24.40
   1   8  -6   -3.20   12.50
   1   8  -6  -15.70   15.30
   1   8  -6    1.40    9.70
   1   8  -6   -7.30    9.20
  -1  -8   5   22.90   11.60
  -1  -8   5   40.60   13.50
  -1  -8   5    3.80    9.70
  -1  -8   5    5.60    8.70
   1   8  -5    9.90   12.40
   1   8  -5   24.50   12.90
   1   8  -5   11.60   11.90
   1   8  -5    6.80   10.50
  -1  -8   4  341.27   36.80
  -1  -8   4  427.56   39.30
  -1  -8   4  371.96   39.50
  -1  -8   4  419.06   39.30
  -1  -8   4  410.96   41.60
   1   8  -4  428.76   40.20
   1   8  -4  439.86   41.10
   1   8  -4  384.96   39.10
  -1  -8   3   32.70   12.40
  -1  -8   3   46.70   13.40
  -1  -8   3   29.90   11.40
  -1  -8   3   45.30   12.60
  -1  -8   3   35.50   12.20
   1   8  -3   19.20    9.30
   1   8  -3   12.30   11.70
   1   8  -3   26.50   12.40
   1   8  -3   44.10   13.60
  -1  -8   2   53.99   12.20
  -1  -8   2   58.29   15.00
  -1  -8   2   42.90   11.40
  -1  -8   2   65.39   14.90
  -1  -8   2   36.00   13.80
   1   8  -2   44.40   13.80
   1   8  -2   50.19   13.10
   1   8  -2   58.39   14.90
   1   8  -2   69.49   13.40
   1   8  -2   78.59   18.00
  -1  -8   1   63.99   14.20
  -1  -8   1   50.79   13.60
  -1  -8   1   66.59   11.50
   1   8  -1   41.80   10.00
   1   8  -1   45.10   11.00
   1   8  -1   57.39   13.60
   1   8  -1   66.39   14.40
   1   8  -1   44.00   11.80
   1   8  -1   48.10   14.80
  -1  -8   0   86.59   11.40
  -1  -8   0   70.19   15.00
  -1  -8   0   67.39   14.00
  -1  -8   0   60.79   15.80
   1   8   0   79.89   15.00
   1   8   0   71.99   14.30
   1   8   0   65.79   13.20
   1   8   0   77.59   17.40
  -1  -8  -1   14.10    8.20
  -1  -8  -1    2.30    6.50
  -1  -8  -1    5.30    4.80
   1   8   1   -1.10    7.70
   1   8   1    1.50    8.40
   1   8   1   15.90    7.30
   1   8   1    5.60    5.10
   1   8   1   11.50    8.30
   1   8   1    9.30    5.90
  -1  -8  -2  -13.00    7.70
  -1  -8  -2   -6.90    6.80
  -1  -8  -2   -3.00    3.20
  -1  -8  -2   -3.00    9.30
   1   8   2    8.90    6.80
   1   8   2   -4.20    8.30
   1   8   2    5.80    6.60
   1   8   2    3.40    8.20
  -1  -8  -3  100.79   18.40
  -1  -8  -3   81.09   16.30
   1   8   3   80.29   13.80
   1   8   3   57.19   17.20
   1   8   3   84.29   14.10
  -1  -8  -4   12.50    6.60
  -1  -8  -4   -8.60    8.10
   1   8   4    3.90    7.30
   1   8   4    1.00   14.80
  -1  -8  -5  188.98   27.80
  -1  -8  -5  217.28   28.20
  -1  -8  -5  197.68   28.50
   1   8   5  170.08   29.10
   1   8   5  270.17   30.20
   1   8   6  102.39   20.60
   1   8   6   86.99   20.30
   1   8   7  -20.50   13.20
   1   7  -9  280.27   42.00
   1   7  -8  148.29   27.40
   1   7  -8  100.09   23.50
   1   7  -7   32.20   16.50
   1   7  -7   23.00   10.60
   1   7  -7   49.70   17.60
  -1  -7   6  272.57   34.30
  -1  -7   6  243.28   32.10
  -1  -7   6  349.37   32.40
   1   7  -6  322.37   35.50
   1   7  -6  273.47   34.00
   1   7  -6  354.06   34.10
   1   7  -6  310.37   35.90
  -1  -7   5  311.87   30.80
  -1  -7   5  302.07   33.80
  -1  -7   5  282.17   33.60
  -1  -7   5  258.77   29.90
   1   7  -5  325.17   33.00
   1   7  -5  293.47   34.40
   1   7  -5  238.68   30.40
  -1  -7   4   35.60   13.30
  -1  -7   4   41.80   12.10
  -1  -7   4   36.70   11.90
  -1  -7   4   50.39   12.60
  -1  -7   4   60.69   13.90
   1   7  -4   31.50   11.40
   1   7  -4   32.80   13.00
   1   7  -4   29.50   13.00
   1   7  -4   26.70   12.70
   1   7  -4   31.60   11.80
  -1  -7   3   45.20   13.50
  -1  -7   3   41.30   11.70
  -1  -7   3   38.50   10.40
  -1  -7   3   38.90   11.50
  -1  -7   3   50.19   12.00
   1   7  -3   73.79   14.30
   1   7  -3   41.00   12.70
   1   7  -3   26.70   11.00
   1   7  -3   50.59   14.20
  -1  -7   2  458.45   39.20
  -1  -7   2  433.46   38.70
  -1  -7   2  355.46   35.00
  -1  -7   2  475.55   36.80
  -1  -7   2  415.96   38.50
   1   7  -2  455.15   40.10
   1   7  -2  477.95   39.80
   1   7  -2  420.46   36.10
   1   7  -2  382.36   36.10
  -1  -7   1  413.96   37.70
  -1  -7   1  456.55   35.30
  -1  -7   1  502.45   40.30
  -1  -7   1  432.36   38.40
  -1  -7   1  373.66   35.00
   1   7  -1  441.46   38.60
   1   7  -1  493.85   40.00
   1   7  -1  431.26   35.30
   1   7  -1  412.26   37.10
  -1  -7   0   20.10    5.60
  -1  -7   0   16.20    7.60
  -1  -7   0   -3.60    4.70
  -1  -7   0    7.30    7.40
   1   7   0    9.90    6.30
   1   7   0    1.00    4.70
   1   7   0    7.30    5.40
   1   7   0   11.40    7.90
   1   7   0   15.60    5.90
   1   7   0    5.00    7.10
  -1  -7  -1   65.19   13.90
  -1  -7  -1   66.19   13.60
  -1  -7  -1   85.99    9.20
   1   7   1   71.29   13.30
   1   7   1   65.59   11.60
   1   7   1   74.79    9.90
   1   7   1   60.79   10.80
   1   7   1   78.49   14.70
   1   7   1   75.79   15.70
  -1  -7  -2  437.36   37.80
  -1  -7  -2  426.06   38.10
  -1  -7  -2  402.26   27.90
  -1  -7  -2  405.36   37.00
   1   7   2  387.06   33.20
   1   7   2  460.55   38.30
   1   7   2  408.96   36.70
   1   7   2  396.06   33.10
   1   7   2  339.67   35.70
  -1  -7  -3  775.42   64.49
  -1  -7  -3  832.42   64.09
  -1  -7  -3  886.11   65.39
  -1  -7  -3  723.23   59.09
   1   7   3  810.72   64.69
   1   7   3  834.32   64.29
  -1  -7  -4   16.90    7.20
  -1  -7  -4   -1.50   11.90
  -1  -7  -4    8.00    7.90
  -1  -7  -4   10.40    9.80
   1   7   4   22.70    8.80
   1   7   4    5.70    9.80
   1   7   4  -10.90    9.30
  -1  -7  -5   39.30   12.50
  -1  -7  -5   32.90   10.70
   1   7   5   47.20   11.90
   1   7   5   20.30   12.20
   1   7   5   24.30   12.80
  -1  -7  -6  128.09   26.00
  -1  -7  -6  157.68   19.70
  -1  -7  -6  136.59   23.10
   1   7   6  136.89   23.30
   1   7   6  139.89   25.20
   1   7   7   -3.80   12.10
   1   7   8   18.40   15.80
   1   6  -9   23.20   19.00
   1   6  -9   37.80   21.30
   1   6  -8   33.40   17.00
   1   6  -8   28.50   16.30
  -1  -6   7   -4.30    8.50
   1   6  -7  -21.90   11.90
   1   6  -7   19.40    9.20
   1   6  -7   11.70   13.90
   1   6  -7   -5.40    8.50
  -1  -6   6  531.85   42.70
  -1  -6   6  499.25   46.60
  -1  -6   6  441.96   43.60
  -1  -6   6  521.05   48.00
  -1  -6   6  459.05   45.20
   1   6  -6  516.15   47.80
   1   6  -6  473.95   43.80
   1   6  -6  546.05   47.60
  -1  -6   5  231.88   25.90
  -1  -6   5  273.37   28.60
  -1  -6   5  216.48   28.80
   1   6  -5  232.18   27.50
   1   6  -5  265.47   27.20
   1   6  -5  210.28   28.20
   1   6  -5  262.77   29.40
   1   6  -5  249.28   28.80
  -1  -6   4  634.54   57.39
  -1  -6   4  829.02   62.19
  -1  -6   4  773.52   59.49
  -1  -6   4  793.02   58.99
   1   6  -4  736.23   59.79
   1   6  -4  736.93   60.29
   1   6  -4  814.02   60.49
  -1  -6   3  811.42   56.69
  -1  -6   3  737.23   57.59
  -1  -6   3  703.43   56.09
  -1  -6   3  711.73   57.49
   1   6  -3  721.23   56.89
   1   6  -3  706.83   57.69
   1   6  -3  712.53   56.29
   1   6  -3  702.33   56.09
   1   6  -3  752.42   57.89
  -1  -6   2   18.80    8.50
  -1  -6   2   15.40    8.10
  -1  -6   2   20.70    7.60
  -1  -6   2   14.60    5.50
   1   6  -2   28.00    8.60
   1   6  -2   24.20    7.50
   1   6  -2   12.20    7.30
   1   6  -2   14.70    8.60
  -1  -6   1  538.65   41.90
  -1  -6   1  543.85   44.20
  -1  -6   1  482.55   43.30
  -1  -6   1  592.14   41.70
   1   6  -1  585.34   45.10
   1   6  -1  597.54   42.20
   1   6  -1  521.55   44.10
   1   6  -1  505.05   41.70
  -1  -6   0  472.85   38.40
  -1  -6   0  527.95   34.60
  -1  -6   0  461.95   38.90
   1   6   0  471.75   34.60
   1   6   0  385.16   34.40
   1   6   0  441.06   38.10
   1   6   0  399.06   35.40
   1   6   0  500.15   39.80
   1   6   0  451.45   37.70
  -1  -6  -1   -4.40    3.10
  -1  -6  -1   -5.00    4.30
  -1  -6  -1    3.70    6.30
   1   6   1    1.70    6.00
   1   6   1   -0.10    3.50
   1   6   1    1.50    6.80
   1   6   1   -1.50    4.00
   1   6   1    2.00    4.00
   1   6   1    6.30    3.30
  -1  -6  -2  332.57   28.30
  -1  -6  -2  353.36   32.40
  -1  -6  -2  334.07   23.50
  -1  -6  -2  374.36   31.80
  -1  -6  -2  388.86   32.60
   1   6   2  420.56   33.90
   1   6   2  302.87   30.70
   1   6   2  320.07   28.30
   1   6   2  367.26   32.60
  -1  -6  -3  193.08   23.10
  -1  -6  -3  209.38   20.70
  -1  -6  -3  215.28   24.30
  -1  -6  -3  210.68   23.20
   1   6   3  231.58   21.10
   1   6   3  236.38   25.30
   1   6   3  220.78   24.80
   1   6   3  243.78   25.20
  -1  -6  -4  266.07   26.40
  -1  -6  -4  218.98   22.50
  -1  -6  -4  192.58   25.60
  -1  -6  -4  229.78   24.60
   1   6   4  228.58   25.80
   1   6   4  274.27   28.30
   1   6   4  297.87   28.00
   1   6   4  218.38   24.40
  -1  -6  -5   80.69   17.00
  -1  -6  -5   77.79   13.60
  -1  -6  -5   63.39   14.30
   1   6   5  106.79   17.80
   1   6   5   70.99   17.70
   1   6   5   99.09   14.50
  -1  -6  -6    2.40   10.10
  -1  -6  -6    6.60    9.40
  -1  -6  -6   14.80    8.70
   1   6   6   21.30   10.30
   1   6   6   10.70    8.40
   1   6   6   12.50   11.00
  -1  -6  -7  -27.30   10.70
  -1  -6  -7   -8.00    7.30
   1   6   7  -14.30   11.50
   1   6   8    7.00   15.70
   1   5  -9   28.20   13.90
   1   5  -9   10.60   10.20
   1   5  -8   48.70   17.30
   1   5  -8   35.30   14.20
   1   5  -8   49.20   17.50
  -1  -5   7 2697.93  195.68
  -1  -5   7 2988.60  202.58
  -1  -5   7 3177.98  206.08
  -1  -5   7 2764.02  201.38
   1   5  -7 3002.80  203.38
   1   5  -7 3120.59  206.28
   1   5  -7 2638.24  196.58
  -1  -5   6  245.78   26.80
  -1  -5   6  209.28   25.10
  -1  -5   6  213.38   29.70
  -1  -5   6  220.68   24.40
   1   5  -6  269.37   30.00
   1   5  -6  265.77   27.90
   1   5  -6  238.98   25.60
   1   5  -6  279.57   28.40
   1   5  -6  242.58   29.60
  -1  -5   5   25.70   11.30
  -1  -5   5   23.10    8.30
  -1  -5   5   33.80   10.00
  -1  -5   5   23.80   10.50
  -1  -5   5   21.30   10.20
   1   5  -5   10.50    7.70
   1   5  -5   18.30    9.20
   1   5  -5   14.50    8.10
   1   5  -5   21.80   11.10
   1   5  -5   18.60   10.30
  -1  -5   4  143.39   18.00
  -1  -5   4  138.69   17.50
  -1  -5   4  117.59   17.20
  -1  -5   4  163.48   19.70
   1   5  -4  170.88   20.10
   1   5  -4  148.39   19.10
   1   5  -4  159.58   18.30
   1   5  -4  133.29   19.30
   1   5  -4  139.89   18.40
  -1  -5   3   14.40    6.20
  -1  -5   3    4.90    6.40
  -1  -5   3    5.40    4.60
  -1  -5   3    4.80    6.50
  -1  -5   3   -2.70    5.70
   1   5  -3    8.40    7.10
   1   5  -3    1.60    4.80
   1   5  -3    6.40    5.30
   1   5  -3   -3.20    4.00
   1   5  -3    8.00    6.70
  -1  -5   2  666.13   47.10
  -1  -5   2  644.04   48.50
  -1  -5   2  525.05   47.00
  -1  -5   2  535.05   45.90
   1   5  -2  685.23   49.30
   1   5  -2  665.13   47.30
   1   5  -2  600.24   46.70
   1   5  -2  676.03   48.90
  -1  -5   1  282.87   25.50
  -1  -5   1  308.37   27.30
  -1  -5   1  342.57   26.00
  -1  -5   1  322.77   28.30
   1   5  -1  301.17   26.00
   1   5  -1  308.67   25.80
   1   5  -1  361.96   28.80
   1   5  -1  340.37   28.60
  -1  -5   0   87.89    8.90
  -1  -5   0   99.19   11.30
  -1  -5   0   99.79   13.00
   1   5   0   64.19    8.70
   1   5   0   65.69    9.40
   1   5   0   90.59   13.40
   1   5   0   66.89    8.80
   1   5   0   75.29   11.00
   1   5   0   68.89   11.60
  -1  -5  -1   67.89    6.30
  -1  -5  -1   57.49   12.10
  -1  -5  -1   72.99   11.70
  -1  -5  -1   46.30    9.80
   1   5   1   57.89    9.90
   1   5   1   52.69    6.40
   1   5   1   51.39    8.20
   1   5   1   43.70   10.00
   1   5   1   45.40    8.00
  -1  -5  -2  383.16   38.70
  -1  -5  -2  438.56   37.60
  -1  -5  -2  352.26   30.30
  -1  -5  -2  384.26   33.70
   1   5   2  396.06   30.50
   1   5   2  421.26   35.90
   1   5   2  422.66   34.30
   1   5   2  399.76   34.00
  -1  -5  -3 3177.08  222.38
  -1  -5  -3 3380.56  222.08
  -1  -5  -3 3147.69  218.68
   1   5   3 3168.78  222.38
   1   5   3 3518.25  218.98
   1   5   3 3397.16  221.68
   1   5   3 3293.17  222.48
  -1  -5  -4   -2.50    4.40
  -1  -5  -4   17.20    7.60
  -1  -5  -4    4.90    6.40
   1   5   4   -6.60    4.90
   1   5   4    4.70    7.80
   1   5   4   -2.20    5.10
   1   5   4    1.30    7.00
  -1  -5  -5  149.69   21.60
  -1  -5  -5  151.68   18.40
  -1  -5  -5  162.08   20.40
  -1  -5  -5  158.18   18.90
  -1  -5  -5  158.38   13.40
   1   5   5  141.99   22.80
   1   5   5  163.98   22.10
   1   5   5  176.48   20.40
   1   5   5  176.28   19.20
  -1  -5  -6  245.08   25.90
  -1  -5  -6  288.77   28.40
  -1  -5  -6  308.37   31.50
   1   5   6  271.47   27.70
   1   5   6  294.87   27.70
   1   5   6  252.47   31.10
  -1  -5  -7   -3.70    8.30
  -1  -5  -7   -2.40   10.60
   1   5   7  -13.50    9.30
   1   5   7   23.50   10.10
  -1  -5  -8    2.60   10.20
   1   5   8   16.10   11.10
   1   5   9   38.60   18.80
   1   4 -10   22.10   13.90
   1   4 -10   43.40   21.60
   1   4  -9  116.59   23.40
   1   4  -9  120.39   23.90
  -1  -4   8   11.10   11.50
   1   4  -8    6.10   10.60
   1   4  -8    9.60   10.80
   1   4  -8   38.50   15.20
  -1  -4   7   52.29   12.20
  -1  -4   7   50.59   12.80
  -1  -4   7   57.49   15.00
  -1  -4   7   47.80   17.50
  -1  -4   7   59.69   14.00
   1   4  -7   47.70   10.50
   1   4  -7   27.10   12.50
   1   4  -7   45.20   15.60
   1   4  -7   27.40   14.30
  -1  -4   6  278.37   26.00
  -1  -4   6  297.87   32.30
  -1  -4   6  281.87   30.00
  -1  -4   6  307.57   30.30
   1   4  -6  288.37   29.60
   1   4  -6  239.08   29.60
   1   4  -6  298.47   30.80
   1   4  -6  272.77   29.20
   1   4  -6  272.77   26.30
  -1  -4   5 2346.17  154.88
  -1  -4   5 2335.77  156.48
  -1  -4   5 2276.57  151.58
  -1  -4   5 2081.89  154.38
   1   4  -5 2088.29  154.68
   1   4  -5 2460.15  155.68
   1   4  -5 2154.48  153.78
   1   4  -5 2123.89  151.88
  -1  -4   4 1223.78   95.09
  -1  -4   4 1409.96   94.79
  -1  -4   4 1401.96   96.29
  -1  -4   4 1288.07   96.49
  -1  -4   4 1341.87   96.59
   1   4  -4 1500.15   96.59
   1   4  -4 1259.37   96.19
   1   4  -4 1424.76   97.59
   1   4  -4 1385.56   95.19
   1   4  -4 1302.67   95.79
  -1  -4   3 3247.78  214.08
  -1  -4   3 3126.69  214.98
  -1  -4   3 3278.07  214.58
  -1  -4   3 3330.27  215.78
   1   4  -3 3317.97  215.58
   1   4  -3 3162.88  214.38
   1   4  -3 3173.78  214.18
   1   4  -3 2983.70  214.88
   1   4  -3 3285.37  215.48
  -1  -4   2  767.62   56.29
  -1  -4   2  659.53   54.49
  -1  -4   2  772.12   56.29
  -1  -4   2  805.52   56.29
  -1  -4   2  803.32   55.39
   1   4  -2  822.52   55.69
   1   4  -2  849.91   67.59
   1   4  -2  742.93   55.89
   1   4  -2  809.02   56.59
   1   4  -2  692.93   54.69
  -1  -4   1    8.60    3.90
  -1  -4   1   -0.30    3.70
  -1  -4   1    3.10    3.50
  -1  -4   1    3.80    5.10
  -1  -4   1    3.60    3.50
   1   4  -1    4.20    3.70
   1   4  -1    4.70    3.60
   1   4  -1    2.00    3.70
  -1  -4   0 2964.70  194.78
  -1  -4   0 3146.49  195.68
  -1  -4   0 2976.00  191.58
   1   4   0 2626.44  192.28
   1   4   0 2980.40  194.48
   1   4   0 2855.21  191.68
   1   4   0 2949.60  194.78
  -1  -4  -1  101.79   13.40
  -1  -4  -1  130.49    9.10
  -1  -4  -1  134.79   14.40
  -1  -4  -1  127.99   13.10
  -1  -4  -1  104.29   11.00
   1   4   1  124.39   13.40
   1   4   1  102.69   12.90
   1   4   1  111.29    9.20
   1   4   1  114.49   11.20
   1   4   1  127.99   14.50
  -1  -4  -2  991.40   72.89
  -1  -4  -2  949.01   69.79
  -1  -4  -2 1048.40   72.69
   1   4   2 1100.39   70.29
   1   4   2 1054.19   73.09
   1   4   2  976.40   72.79
  -1  -4  -3   20.90    8.30
  -1  -4  -3   -0.50    3.90
  -1  -4  -3   -0.30    4.70
   1   4   3   -0.90    4.70
  -1  -4  -4   92.29    8.30
  -1  -4  -4   66.79   13.10
  -1  -4  -4   97.29   12.40
  -1  -4  -4   61.29   13.30
  -1  -4  -4   72.79   11.80
   1   4   4  109.09   12.20
   1   4   4   65.89   11.80
   1   4   4   61.49   12.80
   1   4   4   93.89   15.80
   1   4   4   78.09    8.30
  -1  -4  -5    6.40    4.50
  -1  -4  -5   10.60    5.80
  -1  -4  -5   21.90    9.30
  -1  -4  -5    9.30    6.40
  -1  -4  -5   15.40    9.80
   1   4   5    9.70    4.50
   1   4   5   17.70    8.10
   1   4   5   16.30    9.40
   1   4   5   20.40    8.30
   1   4   5   13.00    8.20
  -1  -4  -6   10.30    6.90
  -1  -4  -6   13.30    8.50
  -1  -4  -6   -0.40    5.20
  -1  -4  -6   -3.50    9.30
  -1  -4  -6    6.80   10.40
   1   4   6   -7.40    6.30
   1   4   6    1.30    6.60
   1   4   6    4.50    4.80
   1   4   6   -5.70    7.50
  -1  -4  -7   30.00   24.50
   1   4   7    1.00    8.90
   1   4   7    3.90   11.30
   1   4   7   -4.50   10.70
  -1  -4  -8   29.20   15.20
  -1  -4  -8   65.39   15.30
   1   4   8   32.00   14.10
   1   4   8   16.00   11.70
  -1  -4  -9   10.00   12.10
   1   4   9   11.30   11.00
   1   3 -10   -3.00   15.20
   1   3 -10   26.40   17.90
   1   3  -9   60.49   17.50
   1   3  -9   70.29   18.90
  -1  -3   8  207.28   26.10
  -1  -3   8  162.58   23.80
  -1  -3   8  218.58   25.50
   1   3  -8  244.08   27.70
   1   3  -8  153.68   26.90
  -1  -3   7   42.80   14.90
  -1  -3   7   48.60   14.50
  -1  -3   7   83.09   16.40
  -1  -3   7   61.19   18.80
  -1  -3   7   85.79   12.70
   1   3  -7  108.79   21.00
   1   3  -7   76.49   12.70
   1   3  -7   90.29   18.20
  -1  -3   6  453.65   36.70
  -1  -3   6  409.56   41.00
  -1  -3   6  495.95   41.20
  -1  -3   6  480.15   41.10
   1   3  -6  482.75   41.70
   1   3  -6  434.36   40.90
   1   3  -6  474.55   41.50
  -1  -3   5 4801.22  330.57
  -1  -3   5 4895.41  331.57
  -1  -3   5 5373.56  330.77
  -1  -3   5 5162.28  327.17
   1   3  -5 5072.39  330.37
   1   3  -5 4972.10  334.57
   1   3  -5 4772.22  330.77
   1   3  -5 4685.23  327.17
  -1  -3   4 2275.07  153.18
  -1  -3   4 2334.97  150.38
  -1  -3   4 1987.20  161.48
  -1  -3   4 2255.27  152.78
  -1  -3   4 2277.37  152.38
   1   3  -4 2121.09  152.38
   1   3  -4 2413.26  152.48
   1   3  -4 2204.28  152.98
   1   3  -4 2294.17  152.38
   1   3  -4 2128.19  150.38
  -1  -3   3  564.04   40.00
  -1  -3   3  578.64   41.60
  -1  -3   3  588.84   40.90
  -1  -3   3  489.55   39.90
   1   3  -3  568.54   41.50
   1   3  -3  443.06   42.00
   1   3  -3  523.85   40.00
   1   3  -3  478.25   40.30
  -1  -3   2    2.90    2.80
  -1  -3   2    0.50    3.10
  -1  -3   2    3.20    4.60
  -1  -3   2   -3.10    2.50
  -1  -3   2    6.70    3.70
   1   3  -2    2.00    3.40
   1   3  -2    0.00    3.90
   1   3  -2    8.00    5.30
   1   3  -2    2.30    2.90
   1   3  -2   -3.10    2.20
  -1  -3   1  387.16   27.90
  -1  -3   1  418.76   29.40
  -1  -3   1  368.96   29.20
  -1  -3   1  367.96   28.60
  -1  -3   1  344.27   27.60
   1   3  -1  382.16   28.00
   1   3  -1  366.26   27.70
   1   3  -1  413.86   29.30
   1   3  -1  367.86   29.50
   1   3  -1  367.66   28.80
  -1  -3   0 5859.31  384.16
   1   3   0 6165.38  383.76
   1   3   0 5921.11  383.76
   1   3   0 6008.90  384.36
   1   3   0 5449.55  381.76
  -1  -3  -1 5391.06  347.27
  -1  -3  -1 5377.56  346.87
   1   3   1 5764.82  347.37
   1   3   1 5080.19  346.77
   1   3   1 4995.50  344.57
   1   3   1 5222.18  347.07
  -1  -3  -2 5155.48  347.17
  -1  -3  -2 5284.47  349.57
  -1  -3  -2 5376.76  349.07
   1   3   2 5639.94  347.27
   1   3   2 5250.17  349.67
   1   3   2 5300.87  349.67
   1   3   2 5285.77  348.77
  -1  -3  -3  369.66   26.90
  -1  -3  -3  375.66   31.80
  -1  -3  -3  388.56   30.30
  -1  -3  -3  369.26   31.70
  -1  -3  -3  400.66   29.80
   1   3   3  417.96   33.20
   1   3   3  340.77   31.30
   1   3   3  392.66   30.30
   1   3   3  376.26   27.00
   1   3   3  418.96   29.80
  -1  -3  -4  694.73   55.39
  -1  -3  -4  667.33   55.29
  -1  -3  -4  728.73   50.39
  -1  -3  -4  729.93   58.29
  -1  -3  -4  692.13   52.09
   1   3   4  663.53   54.89
   1   3   4  764.42   52.89
   1   3   4  725.73   55.89
   1   3   4  767.42   52.59
   1   3   4  781.52   50.79
  -1  -3  -5  758.42   51.09
  -1  -3  -5  796.62   54.59
  -1  -3  -5  711.33   56.39
  -1  -3  -5  660.93   51.29
  -1  -3  -5  654.33   55.69
   1   3   5  669.03   56.39
   1   3   5  737.63   51.79
   1   3   5  621.84   55.39
   1   3   5  712.43   50.99
   1   3   5  724.33   53.19
  -1  -3  -6  242.28   28.10
  -1  -3  -6  277.57   27.00
  -1  -3  -6  261.17   23.60
  -1  -3  -6  231.08   22.40
  -1  -3  -6  282.97   29.20
   1   3   6  268.37   23.40
   1   3   6  214.68   27.80
   1   3   6  238.38   25.60
   1   3   6  289.47   24.00
   1   3   6  271.47   28.50
  -1  -3  -7  532.15   49.50
  -1  -3  -7  653.73   49.60
  -1  -3  -7  550.44   44.60
   1   3   7  491.75   48.70
   1   3   7  554.44   46.50
  -1  -3  -8  204.58   27.00
  -1  -3  -8  217.58   29.10
   1   3   8  162.38   24.80
  -1  -3  -9  -20.80    8.70
   1   3   9   22.10   15.40
   1   2 -10   16.20   16.80
   1   2 -10   24.00   12.10
  -1  -2   9   35.30   28.20
   1   2  -9   86.69   20.70
   1   2  -9   65.29   17.00
  -1  -2   8   91.49   19.40
  -1  -2   8   91.49   18.90
  -1  -2   8  101.09   21.40
  -1  -2   8  116.29   19.30
   1   2  -8  121.29   20.50
   1   2  -8   77.49   18.60
   1   2  -8   90.39   21.60
   1   2  -8   64.99   19.30
  -1  -2   7   61.69   21.60
  -1  -2   7   29.30   13.30
  -1  -2   7   36.70   12.20
  -1  -2   7   56.99   13.30
  -1  -2   7   58.69   10.40
   1   2  -7   51.99   14.80
   1   2  -7   48.80   10.60
   1   2  -7   52.49   12.70
  -1  -2   6    0.60    6.40
  -1  -2   6   -5.60    6.70
  -1  -2   6   -0.50    5.60
  -1  -2   6    4.00    5.50
   1   2  -6    3.30    6.90
   1   2  -6    2.60    6.10
   1   2  -6   -2.70    7.50
   1   2  -6    2.50    4.70
   1   2  -6   12.60    8.10
  -1  -2   5  730.43   55.09
  -1  -2   5  814.72   56.09
  -1  -2   5  699.33   55.89
  -1  -2   5  752.32   52.39
  -1  -2   5  704.63   55.59
   1   2  -5  746.53   55.29
   1   2  -5  762.62   55.79
   1   2  -5  612.44   54.69
   1   2  -5  670.33   52.19
  -1  -2   4    0.60    3.70
  -1  -2   4   13.20    6.40
  -1  -2   4    3.50    4.20
  -1  -2   4    4.90    4.50
   1   2  -4   12.50    5.00
   1   2  -4    7.20    4.10
   1   2  -4    6.50    5.10
   1   2  -4    5.90    5.10
   1   2  -4    0.50    4.30
  -1  -2   3 1509.95  102.19
  -1  -2   3 1604.34  103.39
  -1  -2   3 1543.65  101.49
   1   2  -3 1407.06  101.29
   1   2  -3 1479.25  102.09
   1   2  -3 1419.56  102.49
   1   2  -3 1537.45  102.49
  -1  -2   2   94.89   10.30
  -1  -2   0   19.70    4.60
   1   2   0   19.30    4.00
   1   2   0   22.90    4.00
   1   2   0   29.40    3.50
   1   2   0   22.30    3.30
   1   2   0   26.60    5.60
   1   2   1 7090.29  460.95
  -1  -2  -2  917.11   60.69
  -1  -2  -2  839.22   59.09
  -1  -2  -2  916.81   61.29
   1   2   2  884.61   62.49
   1   2   2  923.91   59.19
   1   2   2  866.31   60.99
   1   2   2  944.11   60.59
   1   2   2  843.12   62.19
  -1  -2  -3  124.89   14.40
  -1  -2  -3  141.39   12.30
  -1  -2  -3  145.69   13.00
  -1  -2  -3  156.48   14.30
  -1  -2  -3  146.29   14.80
   1   2   3  141.79   12.90
   1   2   3  124.39   15.00
   1   2   3  142.19   15.50
   1   2   3  151.58   12.40
   1   2   3  144.89   13.60
  -1  -2  -4  300.07   27.10
  -1  -2  -4  290.87   23.40
  -1  -2  -4  299.17   23.90
  -1  -2  -4  340.67   31.20
  -1  -2  -4  327.97   28.00
   1   2   4  302.87   25.30
   1   2   4  302.87   27.70
   1   2   4  291.07   27.10
   1   2   4  278.77   23.20
   1   2   4  299.17   23.90
  -1  -2  -5  229.28   25.60
  -1  -2  -5  253.27   22.60
  -1  -2  -5  271.77   26.50
  -1  -2  -5  277.07   25.20
   1   2   5  270.27   21.00
   1   2   5  238.08   25.60
   1   2   5  213.28   25.10
   1   2   5  244.48   23.70
   1   2   5  282.07   22.70
  -1  -2  -6   -5.30    7.00
  -1  -2  -6    3.90    5.80
  -1  -2  -6    9.20    7.50
  -1  -2  -6    7.90    7.70
   1   2   6    6.50    7.40
   1   2   6    8.80    5.20
   1   2   6   13.60    9.70
   1   2   6    5.30    5.90
   1   2   6    7.30    4.70
  -1  -2  -7   24.10   12.40
  -1  -2  -7   11.00   10.50
  -1  -2  -7   23.40    9.10
   1   2   7   45.40   13.10
   1   2   7   29.90    9.10
   1   2   7   29.80   11.10
  -1  -2  -8  243.98   29.80
  -1  -2  -8  308.17   31.50
  -1  -2  -8  217.78   27.10
   1   2   8  209.18   28.10
   1   2   8  253.07   32.20
  -1  -2  -9  -16.60   10.60
   1   2   9  -13.00   12.30
   1   1 -10   26.40   16.00
   1   1 -10   34.10   13.70
  -1  -1   9    2.60   11.40
  -1  -1   9   -3.90    7.40
   1   1  -9    7.60   12.40
   1   1  -9    7.10    8.80
  -1  -1   8  373.46   38.40
  -1  -1   8  364.16   35.40
  -1  -1   8  344.87   37.40
  -1  -1   8  319.87   34.70
   1   1  -8  350.16   37.60
   1   1  -8  392.26   38.20
  -1  -1   7  106.59   17.60
  -1  -1   7   81.29   15.60
  -1  -1   7  103.29   17.30
  -1  -1   7   98.49   12.50
  -1  -1   7   89.29   16.00
   1   1  -7   82.59   18.00
   1   1  -7  108.19   17.90
   1   1  -7   95.59   17.80
   1   1  -7   81.59   21.10
  -1  -1   6  219.28   22.60
  -1  -1   6  168.08   21.40
  -1  -1   6  190.68   21.30
  -1  -1   6  204.18   18.40
  -1  -1   6  209.88   21.80
   1   1  -6  165.88   20.70
   1   1  -6  212.98   23.30
   1   1  -6  191.28   20.90
   1   1  -6  223.88   23.20
   1   1  -6  167.98   18.20
  -1  -1   5  760.62   56.89
  -1  -1   5  825.72   56.19
  -1  -1   5  754.42   55.39
  -1  -1   5  715.43   56.29
  -1  -1   5  689.53   52.19
   1   1  -5  742.43   54.89
   1   1  -5  781.72   55.99
   1   1  -5  683.53   52.49
   1   1  -5  651.43   55.69
  -1  -1   4  675.13   49.90
  -1  -1   4  716.73   52.99
  -1  -1   4  715.23   52.89
  -1  -1   4  713.23   51.49
   1   1  -4  698.23   54.49
   1   1  -4  725.73   53.09
   1   1  -4  750.42   53.39
   1   1  -4  711.33   51.89
   1   1  -4  650.33   49.99
  -1  -1   3 3675.33  248.28
  -1  -1   3 3630.24  247.38
  -1  -1   3 3735.33  246.68
  -1  -1   3 3817.32  248.38
   1   1  -3 3478.65  246.58
   1   1  -3 4051.89  247.98
   1   1  -3 3954.50  248.78
  -1  -1   2 4849.51  304.77
  -1  -1   2 4468.55  304.67
  -1  -1   2 4780.02  305.27
   1   1  -2 4492.65  305.17
   1   1  -2 4669.53  304.67
   1   1  -2 4764.22  304.87
  -1  -1   0    9.30    1.70
  -1  -1   0   11.50    2.00
  -1  -1   0   17.50    3.10
  -1  -1  -1  767.32   47.00
  -1  -1  -1  730.53   47.40
  -1  -1  -1  665.33   46.80
  -1  -1  -1  676.23   47.80
   1   1   1  709.83   47.30
   1   1   1  729.93   46.90
   1   1   1  676.53   46.70
   1   1   1  670.43   47.90
  -1  -1  -2  397.66   29.40
  -1  -1  -2  378.86   27.00
  -1  -1  -2  379.96   27.70
  -1  -1  -2  412.36   28.40
   1   1   2  390.36   27.10
   1   1   2  424.06   27.90
   1   1   2  352.56   29.20
   1   1   2  354.16   29.10
   1   1   2  401.86   28.20
  -1  -1  -3 1505.15  107.59
  -1  -1  -3 1577.34  107.99
  -1  -1  -3 1449.95  103.69
  -1  -1  -3 1570.14  105.59
   1   1   3 1539.15  107.69
   1   1   3 1652.33  103.89
   1   1   3 1698.73  105.79
   1   1   3 1690.03  106.39
   1   1   3 1481.95  108.29
  -1  -1  -4 1674.73  114.29
  -1  -1  -4 1644.04  111.39
  -1  -1  -4 1671.63  114.49
   1   1   4 1720.63  111.59
   1   1   4 1657.43  112.09
   1   1   4 1642.44  108.49
   1   1   4 1594.84  114.19
   1   1   4 1554.14  108.79
   1   1   4 1632.74  113.99
  -1  -1  -5  841.62   58.49
  -1  -1  -5  677.03   56.99
  -1  -1  -5  696.73   54.09
   1   1   5  728.73   50.19
   1   1   5  678.03   56.79
   1   1   5  708.03   54.89
   1   1   5  776.32   58.59
   1   1   5  794.72   54.69
  -1  -1  -6  293.27   27.60
  -1  -1  -6  362.36   30.90
  -1  -1  -6  249.08   28.70
  -1  -1  -6  282.87   30.60
   1   1   6  332.27   28.10
   1   1   6  324.67   30.90
   1   1   6  272.47   22.40
   1   1   6  273.67   30.00
   1   1   6  308.17   29.00
   1   1   6  302.37   22.30
  -1  -1  -7  932.51   77.99
  -1  -1  -7  996.40   73.99
   1   1   7 1065.89   74.39
   1   1   7  957.60   74.19
   1   1   7  953.00   77.19
  -1  -1  -8   74.99   16.50
  -1  -1  -8  110.49   19.50
  -1  -1  -8  141.09   29.80
   1   1   8   67.49   17.30
   1   1   8  100.29   17.60
  -1  -1  -9  213.58   29.60
  -1  -1  -9  217.58   28.80
   1   1   9  145.29   27.60
  -1  -1 -10    6.60   12.30
   1   1  10   31.50   23.70
   1   0 -10   29.00   13.70
   1   0 -10   79.49   19.70
  -1   0   9    0.50   10.80
  -1   0   9   12.50    9.40
   1   0  -9   14.80   11.90
   1   0  -9    7.10    8.70
  -1   0   8   43.90   12.50
  -1   0   8   46.20   13.80
  -1   0   8   53.89   17.00
  -1   0   8   43.90   13.70
   1   0  -8   37.50   16.50
   1   0  -8   72.79   15.50
   1   0  -8   28.40   14.00
   1   0  -8   57.69   14.50
  -1   0   7   -4.60    5.90
  -1   0   7    3.30    9.00
  -1   0   7    1.60    5.80
  -1   0   7    3.90    6.70
  -1   0   7    9.60    6.10
   1   0  -7    0.60    6.30
   1   0  -7    5.10    8.20
   1   0  -7    5.80    8.70
   1   0  -7   -0.60    6.70
  -1   0   6   15.90    5.80
  -1   0   6   11.50    8.60
  -1   0   6   28.00   10.20
  -1   0   6   20.20    6.50
  -1   0   6    9.50    6.80
  -1   0   6   18.70    6.10
   1   0  -6   18.60    9.20
   1   0  -6   22.80   10.60
   1   0  -6   11.70    7.40
   1   0  -6   26.80    8.80
  -1   0   5    0.70    5.20
  -1   0   5   -1.40    3.30
  -1   0   5    1.30    4.00
  -1   0   5    3.50    5.40
  -1   0   5   -2.00    4.00
   1   0  -5   -7.60    3.20
   1   0  -5   12.30    6.90
   1   0  -5    0.60    3.50
   1   0  -5   -4.40    5.00
  -1   0   4    5.90    4.10
  -1   0   4    3.20    3.60
  -1   0   4    8.70    5.60
  -1   0   4   11.00    5.00
   1   0  -4   -1.30    5.10
   1   0  -4    7.20    3.60
   1   0  -4    7.50    4.50
   1   0  -4    9.70    5.90
   1   0  -4   12.30    5.20
  -1   0   3    6.90    4.10
  -1   0   3   -0.60    3.30
  -1   0   3    8.50    4.00
  -1   0   3    5.30    3.80
  -1   0   3   -0.80    3.80
   1   0  -3   -4.00    3.80
   1   0  -3    0.10    3.10
   1   0  -3   -3.40    3.30
   1   0  -3    9.70    5.20
   1   0  -3   -6.50    2.50
  -1   0   1    1.10    1.60
   1   0  -1   -1.10    1.30
   1   0  -1    1.10    1.20
  -1   0  -1   -1.90    1.10
  -1   0  -1   -1.40    1.80
  -1   0  -1    2.80    2.30
   1   0   1    1.30    0.90
   1   0   1   -2.10    1.60
   1   0   1    2.70    2.30
   1   0   1   -2.40    1.60
   1   0   1   -0.70    1.90
  -1   0  -2 7169.18  479.65
  -1   0  -2 8053.09  479.25
   1   0   2 7156.38  479.75
   1   0   2 7089.59  479.65
  -1   0  -3   -1.40    3.10
  -1   0  -3   -2.90    2.70
  -1   0  -3   -2.10    3.60
  -1   0  -3    1.80    3.10
   1   0   3   -2.80    2.80
   1   0   3    1.50    3.90
   1   0   3   -0.70    3.40
   1   0   3   -0.50    0.80
   1   0   3   -0.90    3.10
   1   0   3    1.00    1.00
  -1   0  -4  268.57   25.80
  -1   0  -4  338.27   26.50
  -1   0  -4  296.67   26.60
   1   0   4  295.47   20.20
   1   0   4  292.27   24.90
   1   0   4  268.37   20.60
   1   0   4  295.17   26.40
   1   0   4  298.27   26.40
   1   0   4  317.47   25.70
  -1   0  -5   -1.60    6.60
  -1   0  -5  -12.40    5.10
  -1   0  -5   11.20    6.50
  -1   0  -5   -5.20    6.20
   1   0   5   -6.00    5.90
   1   0   5   -0.90    1.60
   1   0   5    3.10    6.00
   1   0   5   -0.30    1.90
   1   0   5   -4.90    4.10
   1   0   5   16.60    7.40
  -1   0  -6  911.91   77.09
  -1   0  -6 1181.18   78.19
  -1   0  -6 1133.69   79.69
  -1   0  -6  971.40   74.79
   1   0   6  955.70   77.59
   1   0   6  960.70   75.49
   1   0   6 1036.20   78.39
   1   0   6  985.00   67.59
   1   0   6 1028.30   67.59
   1   0   6 1113.09   76.29
  -1   0  -7    9.80   11.80
  -1   0  -7  -10.30    7.10
  -1   0  -7    8.70   12.10
  -1   0  -7   -6.90    6.40
   1   0   7   -3.40    8.30
   1   0   7   15.90   10.30
   1   0   7  -12.10    6.20
  -1   0  -8   60.69   15.30
  -1   0  -8   60.99   16.80
  -1   0  -8   51.99   21.20
   1   0   8   52.39   14.40
   1   0   8   58.59   16.10
   1   0   8   19.30   14.60
  -1   0  -9    6.70   10.50
  -1   0  -9   22.70   13.20
  -1   0  -9  -17.20    9.90
   1   0   9  -13.50   13.30
  -1   0 -10   31.60   18.40
   1   0  10   11.70   26.90
   1  -1 -10   12.00   14.50
   1  -1 -10   24.10   14.70
  -1   1   9    1.30   10.10
  -1   1   9  -11.60   13.80
   1  -1  -9   12.10   12.50
  -1   1   8  358.56   31.20
  -1   1   8  333.57   37.90
  -1   1   8  382.06   35.00
  -1   1   8  336.37   35.70
   1  -1  -8  322.77   39.00
   1  -1  -8  377.86   35.40
   1  -1  -8  430.46   38.10
  -1   1   7   85.89   16.90
  -1   1   7  100.79   19.40
  -1   1   7  101.89   15.30
  -1   1   7  103.79   13.90
  -1   1   7   92.89   17.30
   1  -1  -7   96.99   17.50
   1  -1  -7   88.59   16.10
   1  -1  -7  116.19   16.50
  -1   1   6  202.28   19.20
  -1   1   6  216.18   22.30
  -1   1   6  174.38   18.80
  -1   1   6  182.48   21.90
  -1   1   6  211.18   22.70
  -1   1   6  182.68   19.80
   1  -1  -6  201.48   20.80
   1  -1  -6  203.98   22.40
   1  -1  -6  165.58   21.80
   1  -1  -6  215.68   23.80
  -1   1   5  723.03   52.29
  -1   1   5  623.14   54.69
  -1   1   5  702.53   55.59
  -1   1   5  809.52   54.79
  -1   1   5  702.33   52.89
  -1   1   5  663.93   52.09
   1  -1  -5  689.03   55.29
   1  -1  -5  801.42   54.79
   1  -1  -5  796.52   53.79
   1  -1  -5  689.73   55.59
  -1   1   4  782.82   53.19
  -1   1   4  672.03   51.29
  -1   1   4  674.83   53.69
  -1   1   4  701.13   51.69
  -1   1   4  701.53   54.09
  -1   1   4  650.13   51.59
   1  -1  -4  769.62   52.09
   1  -1  -4  782.42   54.49
   1  -1  -4  718.53   53.99
   1  -1  -4  805.52   54.89
  -1   1   3 4083.19  250.47
  -1   1   3 3598.24  249.97
  -1   1   3 3851.01  251.47
  -1   1   3 3748.43  251.27
  -1   1   3 3618.54  249.68
  -1   1   3 3715.93  249.48
   1  -1  -3 3844.42  250.27
   1  -1  -3 3838.02  251.37
   1  -1  -3 3738.03  251.37
   1  -1  -3 4034.60  249.78
  -1   1   2 4682.33  315.07
  -1   1   2 5211.38  315.27
  -1   1   2 4292.07  315.27
  -1   1   2 4702.43  314.57
  -1   1   2 4768.72  315.67
   1  -1  -2 5070.69  315.87
   1  -1  -2 4968.10  315.17
   1  -1  -2 5107.79  314.87
   1  -1  -2 5064.69  315.97
   1  -1  -2 4457.15  314.87
  -1   1   0   10.60    2.50
  -1   1   0   13.30    2.70
  -1   1   0    7.80    2.10
   1  -1   0   13.50    2.60
   1  -1   0   15.20    3.20
   1  -1   0   12.00    2.80
   1  -1   0   14.20    2.60
  -1   1  -1  730.03   45.00
  -1   1  -1  703.83   46.60
  -1   1  -1  637.74   46.60
  -1   1  -1  623.14   46.30
   1  -1   1  716.93   46.70
   1  -1   1  616.84   46.30
   1  -1   1  711.43   46.80
   1  -1   1  650.63   44.80
  -1   1  -2  394.76   29.30
  -1   1  -2  376.76   28.80
  -1   1  -2  342.37   28.60
  -1   1  -2  406.36   25.70
  -1   1  -2  403.06   29.20
   1  -1   2  349.67   31.30
   1  -1   2  388.16   29.10
   1  -1   2  392.36   29.20
   1  -1   2  337.97   28.20
  -1   1  -3 1727.13  108.99
  -1   1  -3 1454.95  103.79
  -1   1  -3 1543.45  108.19
  -1   1  -3 1539.15  109.09
   1  -1   3 1754.82  109.69
   1  -1   3 1625.44  108.59
   1  -1   3 1664.53  109.59
   1  -1   3 1460.85  107.89
  -1   1  -4 1601.64  115.39
  -1   1  -4 1594.64  116.69
  -1   1  -4 1859.01  116.59
   1  -1   4 1774.42  117.59
   1  -1   4 1503.85  114.99
   1  -1   4 1810.32  116.29
   1  -1   4 1567.34  116.79
   1  -1   4 1737.53  110.19
  -1   1  -5  683.03   54.79
  -1   1  -5  742.23   55.89
  -1   1  -5  720.23   56.89
  -1   1  -5  699.53   56.39
   1  -1   5  794.72   57.69
   1  -1   5  714.23   48.10
   1  -1   5  716.03   56.49
   1  -1   5  822.82   55.99
   1  -1   5  693.03   54.49
   1  -1   5  660.03   47.80
  -1   1  -6  275.27   29.50
  -1   1  -6  280.57   29.00
   1  -1   6  308.57   29.20
   1  -1   6  312.27   30.30
   1  -1   6  331.27   30.70
   1  -1   6  268.17   19.60
   1  -1   6  280.07   28.90
  -1   1  -7  907.31   77.39
  -1   1  -7  909.81   75.09
  -1   1  -7 1093.29   80.09
   1  -1   7  894.01   74.99
   1  -1   7 1003.00   78.79
   1  -1   7 1104.29   76.79
  -1   1  -8   73.99   18.50
  -1   1  -8   42.40   16.90
  -1   1  -8   87.09   18.60
   1  -1   8   60.89   15.50
   1  -1   8   92.19   20.70
   1  -1   8   36.00   13.90
  -1   1  -9  163.68   27.50
   1  -1   9  146.69   26.10
  -1   1 -10   10.00   16.10
  -1   1 -10   -9.00   14.30
   1  -2 -10   27.50   15.60
  -1   2   9   40.40   16.90
   1  -2  -9  108.49   21.40
   1  -2  -9   74.59   16.30
  -1   2   8   98.49   16.50
  -1   2   8  103.29   19.60
  -1   2   8  125.89   16.30
  -1   2   8   86.39   19.90
   1  -2  -8   88.99   18.50
   1  -2  -8  135.39   18.90
   1  -2  -8  117.29   20.60
   1  -2  -8   81.29   20.90
  -1   2   7   40.70    9.80
  -1   2   7   27.40    9.00
  -1   2   7   35.70    9.40
  -1   2   7   27.30   11.00
  -1   2   7   37.60   11.00
  -1   2   7   47.40   12.40
   1  -2  -7   46.40   13.00
   1  -2  -7   23.50   10.60
   1  -2  -7   57.39   12.10
   1  -2  -7   47.10   12.10
  -1   2   6   -1.30    4.60
  -1   2   6   10.00    8.40
  -1   2   6    6.20    8.00
  -1   2   6    4.70    6.50
  -1   2   6    7.30    7.90
  -1   2   6   10.80    7.10
   1  -2  -6    1.20    7.50
   1  -2  -6    7.90    6.10
   1  -2  -6   -3.90    4.70
   1  -2  -6    6.60    8.20
  -1   2   5  728.43   52.69
  -1   2   5  634.74   52.39
  -1   2   5  801.82   54.19
  -1   2   5  707.93   55.69
  -1   2   5  663.23   51.79
  -1   2   5  661.73   55.09
   1  -2  -5  631.84   54.89
   1  -2  -5  800.12   54.99
   1  -2  -5  733.13   56.09
   1  -2  -5  780.72   55.29
  -1   2   4   11.00    4.40
  -1   2   4    2.70    4.30
  -1   2   4    7.40    4.90
  -1   2   4    8.90    4.70
  -1   2   4    5.50    6.20
   1  -2  -4   13.60    6.30
   1  -2  -4    6.10    5.20
   1  -2  -4    2.40    3.60
   1  -2  -4    4.10    3.90
  -1   2   3 1539.95  101.09
  -1   2   3 1404.86  100.59
  -1   2   3 1441.76   99.39
  -1   2   3 1633.04   99.99
  -1   2   3 1433.86   98.09
   1  -2  -3 1363.86   99.09
   1  -2  -3 1522.15   98.29
   1  -2  -3 1469.75   99.49
   1  -2  -3 1455.55  100.49
   1  -2  -3 1363.66  100.29
  -1   2   2  140.29   13.80
  -1   2   0   24.50    5.00
  -1   2   0   26.70    5.60
  -1   2   0   16.40    4.20
   1  -2   0   23.60    5.20
   1  -2   0   30.30    5.60
   1  -2   0   17.80    4.60
   1  -2   0   33.30    5.80
  -1   2  -1 5710.83  403.66
   1  -2   1 6086.79  403.76
   1  -2   1 6792.42  404.36
  -1   2  -2  863.41   61.59
  -1   2  -2  857.71   61.39
  -1   2  -2  850.31   61.59
  -1   2  -2  919.21   59.19
  -1   2  -2  868.21   61.59
   1  -2   2  897.71   61.79
   1  -2   2  785.12   60.89
   1  -2   2  872.41   58.89
   1  -2   2  879.51   61.79
   1  -2   2  919.91   62.19
  -1   2  -3  140.99   15.90
  -1   2  -3  146.79   15.30
  -1   2  -3  150.58   12.30
  -1   2  -3  112.69   14.60
   1  -2   3  152.48   15.60
   1  -2   3  137.69   11.80
   1  -2   3  140.19   15.60
   1  -2   3  155.18   15.50
   1  -2   3  130.39   15.10
  -1   2  -4  265.07   21.70
  -1   2  -4  285.77   27.00
  -1   2  -4  309.47   27.80
  -1   2  -4  293.87   26.90
   1  -2   4  319.07   27.80
   1  -2   4  292.87   27.50
   1  -2   4  250.07   25.70
   1  -2   4  348.57   28.00
   1  -2   4  317.47   21.90
  -1   2  -5  204.38   23.80
  -1   2  -5  244.28   24.10
  -1   2  -5  223.08   18.30
  -1   2  -5  287.97   27.10
   1  -2   5  253.87   24.50
   1  -2   5  227.48   24.90
   1  -2   5  233.88   23.50
   1  -2   5  257.07   18.30
  -1   2  -6    0.40    6.70
  -1   2  -6    5.70    9.90
  -1   2  -6   -7.70    8.20
  -1   2  -6   30.00   11.40
   1  -2   6    5.40    8.50
   1  -2   6    3.00    6.80
   1  -2   6    4.80    3.00
   1  -2   6    7.10    6.80
  -1   2  -7   16.40    9.80
  -1   2  -7   27.80   13.80
  -1   2  -7   42.30   14.60
  -1   2  -7    3.50    9.10
   1  -2   7   30.20   12.00
   1  -2   7   33.20   12.80
   1  -2   7   15.30    9.20
  -1   2  -8  312.17   34.50
  -1   2  -8  252.97   32.40
  -1   2  -8  194.78   27.90
   1  -2   8  294.37   31.70
   1  -2   8  250.57   31.90
  -1   2  -9   45.10   16.10
  -1   2  -9   -5.90   12.00
   1  -2   9    7.70   16.30
   1  -3 -10   37.10   16.20
  -1   3   9   70.09   23.30
   1  -3  -9   99.89   18.70
   1  -3  -9   72.89   20.90
  -1   3   8  182.28   23.70
  -1   3   8  195.68   26.20
  -1   3   8  221.78   22.80
  -1   3   8  160.08   28.80
   1  -3  -8  227.48   24.30
   1  -3  -8  242.38   26.50
   1  -3  -8  180.38   26.80
  -1   3   7   95.79   17.60
  -1   3   7   86.89   13.80
  -1   3   7   98.99   15.20
  -1   3   7   58.39   16.40
  -1   3   7   85.59   17.70
  -1   3   7   91.29   15.50
   1  -3  -7   94.69   16.60
   1  -3  -7   52.39   15.50
   1  -3  -7   90.69   13.80
   1  -3  -7   55.59   15.40
  -1   3   6  385.46   39.10
  -1   3   6  471.15   36.10
  -1   3   6  481.95   37.40
  -1   3   6  491.25   39.00
  -1   3   6  409.06   37.90
  -1   3   6  412.76   40.50
   1  -3  -6  403.66   39.80
   1  -3  -6  497.25   39.50
   1  -3  -6  454.15   36.10
   1  -3  -6  380.56   39.50
  -1   3   5 4691.83  331.57
  -1   3   5 4989.60  332.07
  -1   3   5 4868.31  326.87
  -1   3   5 5577.54  330.17
  -1   3   5 5087.59  328.87
   1  -3  -5 4399.26  327.77
   1  -3  -5 5243.98  327.07
   1  -3  -5 4788.02  331.47
   1  -3  -5 5272.87  329.97
   1  -3  -5 4822.32  331.47
  -1   3   4 2025.40  147.29
  -1   3   4 2106.99  143.59
   1  -3  -4 2276.27  146.19
   1  -3  -4 2239.78  147.99
   1  -3  -4 1983.30  145.19
   1  -3  -4 2380.06  143.99
   1  -3  -4 2041.40  147.29
  -1   3   3  464.55   40.20
  -1   3   3  511.25   41.00
  -1   3   3  540.25   40.20
  -1   3   3  599.34   40.20
   1  -3  -3  473.85   37.70
   1  -3  -3  516.75   41.30
   1  -3  -3  551.94   38.10
   1  -3  -3  597.54   41.70
   1  -3  -3  488.25   39.60
   1  -3  -3  538.75   39.80
  -1   3   2   -0.30    3.10
  -1   3   2   -1.60    2.80
  -1   3   2   -0.10    4.30
  -1   3   2    0.50    3.70
   1  -3  -2    7.60    3.60
   1  -3  -2    3.80    4.20
   1  -3  -2   -2.10    2.40
   1  -3  -2   -1.70    2.50
   1  -3  -2   -1.00    3.70
  -1   3   1  355.36   27.70
  -1   3   1  384.46   29.20
  -1   3   1  366.16   28.20
  -1   3   1  381.86   29.10
  -1   3   1  366.56   28.70
   1  -3  -1  359.86   27.50
   1  -3  -1  343.97   28.00
   1  -3  -1  399.96   29.10
   1  -3  -1  400.56   29.20
   1  -3  -1  337.27   28.50
  -1   3   0 6061.09  382.76
  -1   3   0 6122.69  383.26
  -1   3   0 5172.48  382.16
  -1   3   0 5643.24  382.26
   1  -3   0 5780.12  382.46
   1  -3   0 5909.01  382.46
   1  -3   0 6319.67  383.46
  -1   3  -1 5368.96  334.67
  -1   3  -1 5089.29  335.57
  -1   3  -1 4877.81  334.97
   1  -3   1 5304.87  335.57
   1  -3   1 5404.96  335.87
   1  -3   1 4972.50  334.07
   1  -3   1 5246.58  335.67
   1  -3   1 4643.94  334.77
  -1   3  -2 5094.89  334.37
  -1   3  -2 5004.70  335.77
  -1   3  -2 4937.91  334.17
   1  -3   2 5221.18  334.67
   1  -3   2 5199.68  331.97
   1  -3   2 5015.60  334.27
  -1   3  -3  412.26   28.90
  -1   3  -3  386.16   31.90
  -1   3  -3  331.67   30.80
  -1   3  -3  388.66   32.10
   1  -3   3  384.76   28.30
   1  -3   3  353.36   31.60
   1  -3   3  325.97   30.90
   1  -3   3  357.56   34.80
   1  -3   3  410.56   32.30
  -1   3  -4  742.73   57.19
  -1   3  -4  728.33   56.79
  -1   3  -4  693.63   56.39
  -1   3  -4  774.32   52.39
  -1   3  -4  790.22   57.09
   1  -3   4  706.73   51.59
   1  -3   4  628.64   55.09
   1  -3   4  788.02   58.19
   1  -3   4  821.22   57.89
  -1   3  -5  618.14   53.89
  -1   3  -5  750.72   55.59
  -1   3  -5  622.44   48.50
  -1   3  -5  765.02   57.09
  -1   3  -5  646.64   55.09
   1  -3   5  659.43   55.29
   1  -3   5  717.43   48.50
   1  -3   5  744.03   55.49
   1  -3   5  654.93   53.69
   1  -3   5  745.23   56.59
  -1   3  -6  271.07   29.50
  -1   3  -6  284.67   28.60
  -1   3  -6  220.38   27.30
  -1   3  -6  288.27   30.70
  -1   3  -6  232.58   20.30
   1  -3   6  244.58   28.00
   1  -3   6  248.68   20.20
   1  -3   6  233.28   26.90
   1  -3   6  239.18   28.10
   1  -3   6  293.97   29.10
  -1   3  -7  433.06   42.90
  -1   3  -7  500.65   45.30
   1  -3   7  416.56   42.00
   1  -3   7  502.85   45.30
  -1   3  -8  169.18   30.90
  -1   3  -8  201.18   31.00
  -1   3  -8  291.37   33.80
   1  -3   8  237.48   30.40
  -1   3  -9   14.90   14.70
   1  -3   9   16.00   18.60
   1  -4 -10   66.09   18.10
  -1   4   9  136.89   30.70
   1  -4  -9   72.79   19.10
  -1   4   8    5.00   12.60
  -1   4   8   17.20   10.30
  -1   4   8   10.10   11.50
   1  -4  -8   22.20   11.10
   1  -4  -8   13.80    9.00
   1  -4  -8   -4.10   12.70
  -1   4   7   35.90   13.20
  -1   4   7   45.40   13.50
  -1   4   7   62.89   13.10
  -1   4   7   59.79   14.70
  -1   4   7   47.90   12.60
   1  -4  -7   31.50   12.10
   1  -4  -7   39.70   10.70
   1  -4  -7   36.30   18.60
   1  -4  -7   58.29   15.60
  -1   4   6  225.68   27.30
  -1   4   6  271.17   26.80
  -1   4   6  244.38   28.10
  -1   4   6  286.67   24.20
  -1   4   6  285.97   26.90
   1  -4  -6  258.47   26.50
   1  -4  -6  252.97   25.70
   1  -4  -6  277.07   28.80
   1  -4  -6  273.47   24.30
   1  -4  -6  260.37   30.30
  -1   4   5 2217.48  155.18
  -1   4   5 2300.07  152.58
  -1   4   5 2086.49  148.79
  -1   4   5 2492.15  152.98
  -1   4   5 2171.98  154.88
   1  -4  -5 1992.90  151.38
   1  -4  -5 2335.57  149.09
   1  -4  -5 2314.17  152.68
   1  -4  -5 2080.39  154.28
  -1   4   4 1247.18   96.99
  -1   4   4 1292.57   92.79
  -1   4   4 1260.67   94.19
   1  -4  -4 1397.56   95.39
   1  -4  -4 1390.26   89.69
   1  -4  -4 1216.08   89.59
   1  -4  -4 1316.47   92.49
   1  -4  -4 1242.58   92.79
   1  -4  -4 1486.15   95.59
  -1   4   3 3402.16  206.68
  -1   4   3 3022.90  207.88
  -1   4   3 3239.58  207.48
  -1   4   3 3153.28  208.08
   1  -4  -3 3161.98  203.68
   1  -4  -3 2976.40  203.68
   1  -4  -3 3058.39  207.58
   1  -4  -3 2971.10  205.98
   1  -4  -3 2866.71  206.58
   1  -4  -3 3067.09  208.08
  -1   4   2  789.32   53.99
  -1   4   2  862.01   57.19
  -1   4   2  748.33   56.69
  -1   4   2  735.33   55.09
  -1   4   2  772.12   56.99
   1  -4  -2  746.13   53.79
   1  -4  -2  843.82   57.09
   1  -4  -2  734.73   56.09
   1  -4  -2  690.73   56.39
  -1   4   1    2.20    4.60
  -1   4   1    2.00    3.20
  -1   4   1    1.20    5.60
  -1   4   1   -1.20    3.90
  -1   4   1    1.80    3.90
  -1   4   1    6.10    3.90
   1  -4  -1   -0.50    2.50
   1  -4  -1    0.50    3.80
   1  -4  -1    4.70    4.80
   1  -4  -1    1.80    3.20
   1  -4  -1    3.40    5.00
  -1   4   0 2689.83  194.58
  -1   4   0 2670.63  194.98
  -1   4   0 3099.79  196.58
  -1   4   0 3299.07  196.68
  -1   4   0 2988.90  195.88
   1  -4   0 2940.21  196.28
   1  -4   0 2984.40  194.98
   1  -4   0 2837.02  195.38
  -1   4  -1  125.69   14.10
  -1   4  -1  124.49   14.30
  -1   4  -1   93.59   20.30
  -1   4  -1  121.69   13.50
   1  -4   1  114.59   14.30
   1  -4   1  110.09   12.90
   1  -4   1  130.19   14.40
   1  -4   1  129.99   13.60
  -1   4  -2  949.31   73.69
  -1   4  -2  975.80   74.09
  -1   4  -2 1131.69   75.19
  -1   4  -2  897.51   73.39
  -1   4  -2 1078.59   73.19
   1  -4   2 1114.49   75.09
   1  -4   2 1076.29   75.09
   1  -4   2 1093.59   74.99
   1  -4   2 1015.10   72.39
  -1   4  -3   -4.50    3.30
  -1   4  -3   -1.50    5.90
  -1   4  -3   -2.30    5.30
  -1   4  -3    1.10    4.20
  -1   4  -3    7.60    5.80
   1  -4   3   -4.10    3.40
   1  -4   3   -7.10    6.10
   1  -4   3    4.70    7.20
   1  -4   3    0.10    5.00
   1  -4   3   -0.20    4.50
  -1   4  -4   65.99   11.20
  -1   4  -4   91.99   15.10
  -1   4  -4   82.99   15.30
  -1   4  -4   97.69   15.80
  -1   4  -4   66.89   13.50
   1  -4   4   82.79   15.20
   1  -4   4   74.39   15.10
   1  -4   4   58.09   12.30
   1  -4   4   82.89   10.90
  -1   4  -5   15.50    9.00
  -1   4  -5   13.90    9.70
  -1   4  -5   18.20    9.50
  -1   4  -5   11.80    5.70
  -1   4  -5   15.00   10.80
   1  -4   5   26.30   11.50
   1  -4   5    5.80    5.10
   1  -4   5   16.50    9.30
   1  -4   5   10.90    8.20
   1  -4   5   -1.70    9.00
  -1   4  -6   -8.60    5.60
  -1   4  -6    2.90    8.20
  -1   4  -6    2.60    4.70
  -1   4  -6    0.80   10.40
   1  -4   6    5.50    5.10
   1  -4   6    3.70    7.30
   1  -4   6    1.40   10.10
   1  -4   6    4.50   10.50
   1  -4   6   -8.90    6.30
  -1   4  -7    0.90   10.50
  -1   4  -7  -15.20   10.60
  -1   4  -7   -2.10   10.20
   1  -4   7    0.60    8.80
   1  -4   7  -21.60    8.00
   1  -4   7   -7.70    7.30
  -1   4  -8   38.20   14.40
  -1   4  -8   12.50   10.90
   1  -4   8   41.30   18.40
  -1   4  -9   18.00   13.90
   1  -5  -9   14.30   11.30
  -1   5   8   52.69   13.60
  -1   5   8   21.40   13.60
  -1   5   8   16.30   13.80
   1  -5  -8   40.50   15.70
   1  -5  -8    1.10    8.30
  -1   5   7 3215.58  210.08
  -1   5   7 2732.23  213.18
  -1   5   7 3343.77  211.48
   1  -5  -7 3082.89  204.98
   1  -5  -7 3233.88  211.48
   1  -5  -7 2689.53  208.08
   1  -5  -7 3143.99  214.98
  -1   5   6  224.38   28.30
  -1   5   6  239.98   29.40
  -1   5   6  215.08   27.10
  -1   5   6  270.67   27.10
   1  -5  -6  273.57   24.80
   1  -5  -6  208.68   24.50
   1  -5  -6  200.98   25.30
   1  -5  -6  223.28   28.80
   1  -5  -6  250.17   27.00
   1  -5  -6  236.38   22.40
  -1   5   5   15.80   10.10
  -1   5   5   17.00    8.80
  -1   5   5   46.10   11.20
  -1   5   5    8.10    8.90
   1  -5  -5   14.60    7.50
   1  -5  -5   19.40    8.70
   1  -5  -5    5.90    7.00
   1  -5  -5   24.20    6.60
   1  -5  -5   16.50   10.00
   1  -5  -5    8.20    6.00
  -1   5   4  128.59   17.70
  -1   5   4  133.99   17.60
  -1   5   4  171.48   18.70
   1  -5  -4  157.78   18.70
   1  -5  -4  145.99   18.10
   1  -5  -4  150.58   14.90
   1  -5  -4  161.98   14.90
   1  -5  -4  116.79   17.60
   1  -5  -4  144.69   17.50
  -1   5   3   10.60    6.70
  -1   5   3    1.70    5.50
  -1   5   3   11.20    7.10
  -1   5   3    5.60    5.80
   1  -5  -3   -5.40    4.30
   1  -5  -3   -3.60    3.60
   1  -5  -3    9.30    6.30
   1  -5  -3    4.40    5.10
   1  -5  -3    7.10    5.70
   1  -5  -3    2.50    3.50
  -1   5   2  584.44   45.00
  -1   5   2  700.43   49.30
  -1   5   2  668.93   49.30
  -1   5   2  540.25   46.30
  -1   5   2  687.03   49.60
   1  -5  -2  661.93   48.80
   1  -5  -2  623.04   49.00
   1  -5  -2  566.24   46.60
   1  -5  -2  613.94   45.20
   1  -5  -2  634.44   48.70
  -1   5   1  307.67   25.10
  -1   5   1  300.07   26.90
  -1   5   1  275.67   25.30
  -1   5   1  258.97   24.90
  -1   5   1  308.87   27.10
  -1   5   1  289.17   27.00
   1  -5  -1  354.96   30.60
   1  -5  -1  312.77   27.60
   1  -5  -1  321.37   25.40
  -1   5   0   65.69   11.20
  -1   5   0   85.19   12.90
  -1   5   0  100.69   12.70
  -1   5   0   70.99   12.10
  -1   5   0   83.19   13.40
  -1   5   0   74.09   10.80
   1  -5   0   91.19   12.00
   1  -5   0   82.29   11.30
   1  -5   0   91.89   12.30
  -1   5  -1   58.59   10.80
  -1   5  -1   50.99   11.00
  -1   5  -1   43.80    9.20
   1  -5   1   61.29   10.60
   1  -5   1   53.79   10.50
   1  -5   1   57.39   10.20
   1  -5   1   45.30   10.20
   1  -5   1   71.79   10.30
  -1   5  -2  386.26   34.40
  -1   5  -2  460.25   34.50
  -1   5  -2  390.46   33.60
  -1   5  -2  324.17   32.80
  -1   5  -2  404.36   34.70
   1  -5   2  432.16   34.50
   1  -5   2  385.86   32.70
   1  -5   2  415.66   34.70
  -1   5  -3 3454.15  210.78
  -1   5  -3 2912.81  211.28
  -1   5  -3 3087.19  212.48
  -1   5  -3 3301.07  213.38
   1  -5   3 3339.87  209.78
   1  -5   3 2958.20  221.68
   1  -5   3 2837.92  210.88
  -1   5  -4    7.90    9.50
  -1   5  -4   -4.20    5.20
  -1   5  -4    1.30    7.00
  -1   5  -4    2.70    8.30
  -1   5  -4   19.60    7.60
   1  -5   4    1.10    4.90
   1  -5   4   -4.10    5.30
   1  -5   4   26.10    9.50
   1  -5   4   15.70    8.20
   1  -5   4   -0.60    8.90
  -1   5  -5  166.48   23.10
  -1   5  -5  166.58   21.80
  -1   5  -5  120.89   19.30
  -1   5  -5  200.28   19.10
  -1   5  -5  145.49   28.40
   1  -5   5  162.38   17.60
   1  -5   5  188.08   23.90
   1  -5   5  160.58   21.40
   1  -5   5  183.78   22.30
   1  -5   5  128.59   19.10
  -1   5  -6  268.37   31.90
  -1   5  -6  222.58   22.60
  -1   5  -6  232.28   29.70
  -1   5  -6  288.97   30.20
   1  -5   6  218.08   27.10
   1  -5   6  241.18   31.60
   1  -5   6  258.57   30.70
  -1   5  -7    4.50   11.90
  -1   5  -7   21.30   13.40
  -1   5  -7   -1.90   10.60
   1  -5   7   -3.10    9.40
  -1   5  -8    9.20   11.50
  -1   5  -8   19.40   13.80
   1  -5   8  -23.90   20.50
  -1   5  -9   17.50   17.30
   1  -6  -9   40.40   14.60
  -1   6   8   11.50   14.00
  -1   6   8   -5.80   10.80
  -1   6   8   34.60   14.20
   1  -6  -8   14.10   12.50
  -1   6   7   -8.30    7.80
  -1   6   7   -8.50    9.70
   1  -6  -7   -5.40    9.40
   1  -6  -7    5.10    8.10
   1  -6  -7    2.70   12.80
  -1   6   6  587.64   46.00
  -1   6   6  533.75   46.60
  -1   6   6  494.65   48.90
   1  -6  -6  477.95   44.80
   1  -6  -6  483.55   48.70
   1  -6  -6  483.45   44.90
   1  -6  -6  504.85   47.30
   1  -6  -6  513.15   39.10
  -1   6   5  238.88   28.10
  -1   6   5  296.47   29.70
  -1   6   5  242.98   26.60
  -1   6   5  264.67   28.40
   1  -6  -5  218.28   25.90
   1  -6  -5  232.58   28.80
   1  -6  -5  224.28   27.60
   1  -6  -5  236.88   21.70
   1  -6  -5  271.47   21.60
   1  -6  -5  242.98   25.80
  -1   6   4  693.43   58.49
  -1   6   4  686.73   59.09
  -1   6   4  781.22   56.79
  -1   6   4  769.32   59.19
   1  -6  -4  773.62   60.29
   1  -6  -4  707.73   52.19
   1  -6  -4  668.03   57.29
   1  -6  -4  757.22   58.79
   1  -6  -4  777.22   52.29
   1  -6  -4  672.23   55.79
  -1   6   3  751.32   56.49
  -1   6   3  754.22   56.19
  -1   6   3  707.93   53.29
  -1   6   3  678.93   54.99
   1  -6  -3  670.33   49.80
   1  -6  -3  674.83   55.79
   1  -6  -3  728.03   55.59
   1  -6  -3  647.54   52.79
   1  -6  -3  642.04   49.30
   1  -6  -3  687.13   54.89
  -1   6   2   21.80    7.10
  -1   6   2   14.90    7.20
  -1   6   2   14.60    8.90
  -1   6   2   15.00    5.40
  -1   6   2   10.20    6.20
   1  -6  -2    6.90    7.00
   1  -6  -2    4.90    6.10
   1  -6  -2   16.80    8.60
   1  -6  -2   16.10    6.00
   1  -6  -2    7.60    5.80
  -1   6   1  513.15   44.80
  -1   6   1  517.15   43.50
  -1   6   1  503.15   42.60
  -1   6   1  612.64   45.80
  -1   6   1  578.04   45.40
  -1   6   1  542.75   42.30
   1  -6  -1  553.54   45.00
   1  -6  -1  609.04   46.10
   1  -6  -1  577.94   42.30
  -1   6   0  411.56   36.90
  -1   6   0  449.36   39.00
  -1   6   0  460.55   38.40
  -1   6   0  451.95   36.90
   1  -6   0  443.56   37.90
   1  -6   0  515.55   37.60
   1  -6   0  469.65   39.00
  -1   6  -1   -2.90    4.90
  -1   6  -1    1.20    6.30
  -1   6  -1    3.20    5.20
  -1   6  -1    4.20    4.10
   1  -6   1    8.30    6.30
   1  -6   1   -3.60    3.80
   1  -6   1    2.40    4.30
   1  -6   1   -3.00    3.70
  -1   6  -2  337.37   32.00
  -1   6  -2  341.87   32.10
  -1   6  -2  409.36   34.10
  -1   6  -2  304.87   31.30
   1  -6   2  285.47   30.90
   1  -6   2  388.36   33.80
   1  -6   2  358.36   31.50
   1  -6   2  412.86   34.70
   1  -6   2  365.66   32.00
  -1   6  -3  182.48   24.60
  -1   6  -3  246.88   25.90
  -1   6  -3  265.57   24.90
  -1   6  -3  209.68   24.20
   1  -6   3  215.58   25.60
   1  -6   3  173.48   22.80
   1  -6   3  257.97   26.50
   1  -6   3  209.78   22.40
   1  -6   3  219.78   24.50
  -1   6  -4  201.08   24.70
  -1   6  -4  250.17   25.30
  -1   6  -4  222.78   26.90
  -1   6  -4  210.88   25.80
  -1   6  -4  207.38   27.20
   1  -6   4  190.28   23.40
   1  -6   4  261.87   28.20
   1  -6   4  207.08   25.40
   1  -6   4  228.38   22.70
  -1   6  -5   54.99   14.90
  -1   6  -5   81.29   18.30
  -1   6  -5   93.79   17.90
  -1   6  -5   42.30   15.30
  -1   6  -5   72.69   14.20
   1  -6   5   41.00   13.70
   1  -6   5   55.59   15.40
  -1   6  -6   -1.30    8.10
  -1   6  -6  -14.50    6.20
  -1   6  -6   15.60   12.60
   1  -6   6    4.40    9.60
   1  -6   6    1.90   14.20
  -1   6  -7    4.40   12.50
  -1   6  -7   -5.30   12.40
   1  -6   7   20.70   16.80
  -1   6  -8    7.90   10.30
  -1   6  -8   17.10   14.60
  -1   7   8   76.19   21.40
  -1   7   8  110.99   26.40
   1  -7  -8   86.39   19.50
  -1   7   7   58.69   16.90
  -1   7   7   38.30   17.60
   1  -7  -7   58.29   14.90
   1  -7  -7   61.39   15.80
  -1   7   6  337.67   36.50
  -1   7   6  299.27   35.10
  -1   7   6  349.37   34.30
   1  -7  -6  291.57   37.80
   1  -7  -6  309.77   33.10
   1  -7  -6  357.76   36.60
  -1   7   5  319.07   33.90
  -1   7   5  318.67   30.80
  -1   7   5  343.87   35.90
   1  -7  -5  243.58   30.60
   1  -7  -5  246.98   29.50
   1  -7  -5  308.37   25.60
   1  -7  -5  271.17   32.80
   1  -7  -5  279.87   32.90
  -1   7   4   51.39   11.70
  -1   7   4   55.99   13.30
  -1   7   4   21.70   13.40
   1  -7  -4   39.90   11.20
   1  -7  -4   45.90    8.30
   1  -7  -4   37.00   14.30
   1  -7  -4   45.20   11.70
   1  -7  -4   38.40   10.60
   1  -7  -4   36.20    8.00
  -1   7   3   47.30   14.30
  -1   7   3   56.59   14.60
  -1   7   3   43.60   10.10
  -1   7   3   25.90   11.40
   1  -7  -3   39.40    8.10
   1  -7  -3   54.89   13.20
   1  -7  -3   33.60   10.00
   1  -7  -3   34.20    7.80
   1  -7  -3   56.29   12.20
   1  -7  -3   54.69   13.20
  -1   7   2  444.56   39.20
  -1   7   2  333.47   34.10
  -1   7   2  388.06   36.90
  -1   7   2  376.96   32.70
  -1   7   2  432.66   38.40
  -1   7   2  421.36   35.10
   1  -7  -2  371.46   36.10
   1  -7  -2  417.76   37.80
   1  -7  -2  460.85   33.30
  -1   7   1  382.86   36.80
  -1   7   1  411.66   37.00
  -1   7   1  433.16   36.20
  -1   7   1  431.46   37.80
  -1   7   1  367.96   34.50
  -1   7   1  383.86   34.20
   1  -7  -1  408.56   37.30
   1  -7  -1  429.76   37.40
   1  -7  -1  452.95   34.40
  -1   7   0   18.10    9.00
  -1   7   0   24.90    7.80
  -1   7   0   14.20    7.80
  -1   7   0    5.30    6.70
  -1   7   0   18.80    8.60
  -1   7   0    6.40    5.40
   1  -7   0   11.50    6.60
   1  -7   0    0.40    7.30
   1  -7   0   10.40    8.10
  -1   7  -1   89.09   15.80
  -1   7  -1   70.29   14.50
  -1   7  -1   98.39   16.40
  -1   7  -1   62.79   13.90
  -1   7  -1   82.69   14.70
   1  -7   1   71.89   13.50
   1  -7   1   90.09   14.60
   1  -7   1   73.39   14.10
   1  -7   1   70.89   14.50
  -1   7  -2  383.16   35.50
  -1   7  -2  414.56   37.00
  -1   7  -2  457.85   37.80
  -1   7  -2  369.66   35.40
   1  -7   2  333.97   33.60
   1  -7   2  366.86   35.80
   1  -7   2  415.16   35.80
   1  -7   2  369.36   34.90
   1  -7   2  361.66   36.00
  -1   7  -3  936.71   67.09
  -1   7  -3  757.32   65.09
  -1   7  -3  783.32   73.59
   1  -7   3  910.91   67.09
   1  -7   3  805.02   63.99
   1  -7   3  775.02   65.69
   1  -7   3  921.41   69.09
  -1   7  -4   26.10   12.80
  -1   7  -4    8.00    9.50
  -1   7  -4    1.00    9.80
  -1   7  -4  -13.90    7.70
  -1   7  -4   10.10   14.70
   1  -7   4   -0.50    6.40
   1  -7   4   12.60    9.50
   1  -7   4    3.60   10.00
  -1   7  -5   32.80   12.80
  -1   7  -5   51.49   14.10
  -1   7  -5   41.50   12.60
  -1   7  -5   30.20   11.90
  -1   7  -5   28.00   15.20
   1  -7   5   47.00   13.40
   1  -7   5   34.10   12.60
   1  -7   5   42.60   11.90
   1  -7   5   27.80   12.20
  -1   7  -6  111.49   22.40
  -1   7  -6  113.19   21.60
   1  -7   6  105.39   26.40
  -1   7  -7   12.00   15.10
  -1   7  -7   11.60   13.20
  -1   7  -8   38.60   15.30
  -1   7  -8   -0.70   11.70
  -1   8   7   44.50   20.30
   1  -8  -7   38.10   14.70
  -1   8   6    0.30   11.10
  -1   8   6   14.90   13.50
  -1   8   6    8.70    9.80
   1  -8  -6  -17.30   10.40
   1  -8  -6   -0.70   15.70
  -1   8   5   25.40   14.80
  -1   8   5   20.40   11.50
  -1   8   5   33.90   15.40
   1  -8  -5    8.10    9.10
   1  -8  -5   24.50   12.10
  -1   8   4  465.35   38.70
  -1   8   4  390.26   42.80
  -1   8   4  433.76   43.70
   1  -8  -4  403.26   40.80
   1  -8  -4  380.56   37.70
   1  -8  -4  411.76   41.20
   1  -8  -4  436.76   43.50
  -1   8   3   51.19   14.70
  -1   8   3   42.10   11.50
  -1   8   3   32.90   11.40
  -1   8   3   21.50   10.60
  -1   8   3   12.60    9.40
   1  -8  -3   34.50    8.40
   1  -8  -3   42.70   14.70
   1  -8  -3    8.50   11.70
   1  -8  -3    7.10   11.40
  -1   8   2   62.59   13.30
  -1   8   2   52.29   12.50
  -1   8   2   54.49   14.00
  -1   8   2   55.39   14.80
  -1   8   2   48.90   13.90
  -1   8   2   57.29   13.20
   1  -8  -2   74.89   12.20
   1  -8  -2   60.09   14.10
   1  -8  -2   67.79   15.50
  -1   8   1   54.39   13.10
  -1   8   1   47.40   12.30
  -1   8   1   43.70   10.60
  -1   8   1   36.00   10.10
  -1   8   1   63.69   13.10
  -1   8   1   44.40   15.10
   1  -8  -1   54.79   13.90
   1  -8  -1   49.30   12.70
  -1   8   0  103.59   19.80
  -1   8   0   66.09   14.40
  -1   8   0   70.69   15.40
  -1   8   0   90.19   15.20
  -1   8   0   74.69   15.10
   1  -8   0  108.09   18.20
   1  -8   0   80.89   14.60
  -1   8  -1   -1.50    6.00
  -1   8  -1    6.50    9.90
  -1   8  -1   11.50    7.00
  -1   8  -1   13.60    8.50
  -1   8  -1    3.10    8.60
  -1   8  -1   -3.40    9.30
   1  -8   1  -11.80    9.00
   1  -8   1    0.00    8.60
   1  -8   1    3.60    8.20
   1  -8   1   -5.60    9.40
  -1   8  -2    1.40    9.90
  -1   8  -2   -3.60    6.80
  -1   8  -2    7.60    9.90
  -1   8  -2    4.30    7.60
   1  -8   2   13.70    7.70
   1  -8   2   -5.10    6.10
   1  -8   2   11.90    8.80
   1  -8   2   -0.80    7.30
   1  -8   2    6.60    8.90
  -1   8  -3   43.40   14.60
  -1   8  -3   82.39   17.80
  -1   8  -3   69.19   26.70
  -1   8  -3   66.39   15.80
   1  -8   3   91.39   17.90
   1  -8   3   89.09   16.20
   1  -8   3   73.99   17.00
   1  -8   3   89.49   17.30
  -1   8  -4   13.10   11.90
  -1   8  -4   -0.20    9.00
  -1   8  -4   -9.60    8.00
  -1   8  -4   -5.60    6.30
   1  -8   4   15.30    8.80
   1  -8   4   12.20   12.80
   1  -8   4   -5.30    9.10
   1  -8   4    4.60   10.80
   1  -8   4   16.70   12.20
  -1   8  -5  234.28   32.40
  -1   8  -5  208.78   26.40
  -1   8  -5  211.28   29.60
   1  -8   5  196.48   29.20
   1  -8   5  188.98   32.90
  -1   8  -6   89.69   22.10
  -1   8  -6   97.49   21.30
  -1   8  -7   -1.50   12.60
  -1   9   7   13.70   16.50
  -1   9   6   32.30   15.90
  -1   9   6   48.20   16.00
  -1   9   5   83.59   18.00
  -1   9   5   67.99   19.60
  -1   9   5   89.69   19.10
   1  -9  -5   49.80   25.60
  -1   9   4   21.40   12.20
  -1   9   4   24.30   15.30
  -1   9   4   26.50   10.90
  -1   9   4   20.80   10.70
   1  -9  -4    9.80    9.30
   1  -9  -4   44.30   15.10
  -1   9   3  110.99   21.20
  -1   9   3   81.79   17.20
  -1   9   3  120.29   22.10
  -1   9   3   90.79   17.40
   1  -9  -3   83.19   17.80
   1  -9  -3  146.99   24.40
  -1   9   2  360.76   36.30
  -1   9   2  376.46   34.30
  -1   9   2  431.76   41.50
  -1   9   2  467.05   44.30
  -1   9   2  365.66   37.70
   1  -9  -2  480.75   42.90
   1  -9  -2  398.16   49.80
  -1   9   1    3.70    7.20
  -1   9   1   15.90    9.10
  -1   9   1   13.50   11.50
  -1   9   1    9.40    8.80
  -1   9   1   11.30    9.30
   1  -9  -1   18.00    8.50
   1  -9  -1   25.90   10.70
   1  -9  -1    6.50   12.00
  -1   9   0  -15.50    7.00
  -1   9   0    6.10    8.50
  -1   9   0    1.90    9.30
  -1   9   0   10.40   12.10
  -1   9   0    6.40   11.10
  -1   9   0   -9.30    6.70
   1  -9   0   -8.10    6.80
   1  -9   0   -2.30    9.30
   1  -9   0    9.70   11.50
   1  -9   0   -0.50    7.40
  -1   9  -1    0.80   10.00
  -1   9  -1   16.90   12.50
  -1   9  -1    3.90   10.20
  -1   9  -1   -4.20    8.40
  -1   9  -1   -6.30    6.60
   1  -9   1   13.70   10.80
   1  -9   1    9.20    8.70
   1  -9   1   26.40   12.20
   1  -9   1   -0.70    8.30
  -1   9  -2  388.76   39.90
  -1   9  -2  395.26   39.10
  -1   9  -2  428.46   42.10
   1  -9   2  451.95   41.70
   1  -9   2  472.85   41.00
   1  -9   2  368.76   38.40
   1  -9   2  374.36   39.80
   1  -9   2  352.56   38.50
  -1   9  -3   -0.70    8.50
  -1   9  -3    6.10   10.80
  -1   9  -3   13.30   11.00
   1  -9   3   -1.80    6.90
   1  -9   3   -5.30    9.50
   1  -9   3   10.90    6.90
  -1   9  -4   42.90   16.60
  -1   9  -4   67.59   17.20
   1  -9   4   57.09   15.60
  -1   9  -5    1.60   12.80
  -1   9  -5   20.10   12.70
  -1   9  -5   -3.40   12.90
  -1   9  -6   -4.60   12.70
  -1   9  -6    4.80   11.90
  -1  10   6   92.29   24.30
  -1  10   5   25.60   17.40
  -1  10   5   36.20   16.40
  -1  10   4   11.50   10.30
  -1  10   4   17.40   12.20
  -1  10   4  -25.80   12.00
  -1  10   3   84.79   22.10
  -1  10   3   85.09   19.60
  -1  10   3   84.49   28.70
  -1  10   3   79.89   17.00
  -1  10   2  114.09   23.90
  -1  10   2   89.89   20.10
  -1  10   2   80.89   21.60
  -1  10   1   57.29   18.70
  -1  10   1   19.30   12.20
  -1  10   1   32.10   15.60
   1 -10  -1   68.19   16.30
  -1  10   0   64.89   16.40
  -1  10   0   50.09   13.20
  -1  10   0   44.10   16.00
  -1  10   0   43.40   13.20
  -1  10   0   45.40   12.90
   1 -10   0   80.69   24.20
  -1  10  -1   73.39   18.60
  -1  10  -1   93.49   20.20
  -1  10  -1  111.59   19.30
  -1  10  -1   67.29   15.40
   1 -10   1   52.39   19.90
  -1  10  -2   17.00   10.30
  -1  10  -2   23.40   12.60
  -1  10  -2   23.10   14.90
  -1  10  -2    8.60   10.10
   1 -10   2   18.20   13.40
  -1  10  -3   61.09   18.20
  -1  10  -3   51.79   18.70
  -1  10  -3  107.69   20.80
  -1  10  -4  110.79   23.10
  -1  10  -4   90.19   22.50
  -1  10  -4   72.39   20.40
  -1  10  -5   11.50   14.20
  -1  10  -5   25.30   17.10
  -1  11   5   -5.00   16.50
  -1  11   4   17.20   16.80
  -1  11   3  143.89   24.10
  -1  11   3  132.09   26.50
  -1  11   2   13.50   12.70
  -1  11   2   -2.30   10.40
  -1  11   2   17.90   15.60
  -1  11   1  266.17   36.00
  -1  11   1  212.58   28.80
  -1  11   1  208.48   29.30
  -1  11   0   23.60   13.30
  -1  11   0    7.50   14.80
  -1  11  -1  112.39   21.40
  -1  11  -1   99.79   22.20
  -1  11  -1  128.69   27.20
  -1  11  -2    7.40   11.20
  -1  11  -2    2.90   16.20
  -1  11  -3   24.70   17.50
  -1  11  -3   20.10   12.40
  -1  11  -3   13.80   16.00
  -1  11  -4   55.89   20.40
  -1  11  -4   43.50   19.10
  -1  11  -4   25.20   22.50
  -1  12   3   36.10   20.80
  -1  12   2   -6.40   10.90
  -1  12   1    2.70   10.70
  -1  12   1   17.60   16.10
  -1  12   0   46.70   18.30
  -1  12  -1   21.50   20.30
  -1  12  -1    9.30   14.30
  -1  12  -2  -16.30   15.20
  -1  12  -2    4.30   20.30
   2  12  -3   60.09   21.00
   2  12  -3   25.70   17.60
   2  12  -2   -9.80   14.30
   2  12  -2    9.60   11.20
   2  12  -1   14.20   12.00
   2  12  -1   11.80   13.00
   2  12   0   64.29   22.60
   2  12   0   85.19   20.70
   2  12   1    9.50   14.50
   2  12   1   11.50   12.20
   2  11  -5   26.70   16.80
   2  11  -5    0.10   14.30
   2  11  -4  -15.10   13.60
   2  11  -4   -6.50   11.90
   2  11  -4  -19.00   12.60
   2  11  -4    3.20   13.60
   2  11  -3   40.80   17.30
   2  11  -3   16.40   14.90
   2  11  -3   29.20   18.00
   2  11  -2   37.60   16.30
   2  11  -2  -17.40   11.90
   2  11  -1    3.90   12.40
   2  11  -1   29.30   16.10
   2  11   0    4.90   11.70
   2  11   0    2.00   11.60
   2  11   1   84.99   20.70
   2  11   2   12.70   13.10
   2  11   2   26.90   18.30
   2  11   3   -6.20    9.30
   2  11   3   25.70   15.80
   2  10  -6   26.20   15.70
   2  10  -6   67.29   20.40
   2  10  -6   50.39   17.50
   2  10  -5   11.40   13.40
   2  10  -5    1.60   13.60
   2  10  -5   15.90   14.40
  -2 -10   4   84.89   19.40
  -2 -10   4   79.49   17.00
   2  10  -4   92.39   19.50
   2  10  -4   78.89   17.60
   2  10  -4   96.69   23.00
  -2 -10   3   -6.50   11.60
  -2 -10   3   53.59   15.90
   2  10  -3   26.00   11.60
   2  10  -3   19.10   16.00
   2  10  -3   11.10   11.20
   2  10  -3   52.39   17.20
  -2 -10   2   28.60   14.20
   2  10  -2    8.60   11.30
   2  10  -2    0.60   10.90
   2  10  -2   15.70    9.20
   2  10  -2   11.10   14.30
   2  10  -2   19.60    9.40
  -2 -10   1  186.98   26.80
   2  10  -1  131.69   21.00
   2  10  -1  149.99   26.60
   2  10  -1  150.18   24.50
  -2 -10   0   20.30   11.40
   2  10   0    6.40   10.80
   2  10   0    2.90    9.40
   2  10   0   20.20   14.90
   2  10   1   44.30   14.50
   2  10   1   27.80   15.10
   2  10   2   22.10   15.30
   2  10   2   51.49   15.10
   2  10   3    0.90   11.30
   2  10   3   -6.20   11.40
   2  10   4  307.47   38.00
   2  10   4  307.57   36.80
   2  10   5   10.00   14.80
   2  10   5   10.10   13.50
   2   9  -7   -0.40   10.50
   2   9  -7    4.30   14.50
   2   9  -7   -5.00   12.90
   2   9  -7   -8.20   12.20
   2   9  -6   49.60   17.80
   2   9  -6   25.10   16.40
   2   9  -6   37.00   15.70
   2   9  -6   28.80   16.20
  -2  -9   5    6.60    8.80
  -2  -9   5   -1.10   10.10
  -2  -9   5   -3.80   11.10
  -2  -9   5   11.20   10.90
   2   9  -5   -2.20   11.60
   2   9  -5    1.90   11.40
   2   9  -5   16.00   12.70
  -2  -9   4  141.49   24.20
  -2  -9   4  122.69   21.90
  -2  -9   4  121.39   23.40
   2   9  -4  140.39   25.70
   2   9  -4  141.99   30.50
  -2  -9   3   64.09   21.60
  -2  -9   3   70.09   14.80
  -2  -9   3   94.29   19.50
   2   9  -3   57.29   16.30
   2   9  -3   61.39   15.90
   2   9  -3   68.29   16.00
  -2  -9   2   72.49   16.80
  -2  -9   2   60.39   12.40
  -2  -9   2   28.90   19.20
  -2  -9   2   91.89   15.20
   2   9  -2   46.40   16.30
   2   9  -2   65.59   13.90
   2   9  -2   71.99   13.90
   2   9  -2   83.49   17.60
  -2  -9   1   96.69   25.40
  -2  -9   1  158.08   18.10
  -2  -9   1  167.18   23.10
   2   9  -1  174.88   19.40
   2   9  -1  181.68   22.50
   2   9  -1  153.08   19.30
   2   9  -1  171.28   27.40
   2   9  -1  119.29   16.80
  -2  -9   0   60.19   16.00
  -2  -9   0   45.50   17.00
   2   9   0   40.90    9.80
   2   9   0   41.60   11.40
   2   9   0   65.79   17.20
   2   9   0   57.59   15.70
  -2  -9  -1    1.30    9.00
   2   9   1    0.30    5.80
   2   9   1    5.60   12.10
   2   9   1    0.10    6.40
  -2  -9  -2   41.80   13.90
   2   9   2   55.19   15.10
   2   9   2   17.80   10.30
   2   9   2   33.30   12.70
  -2  -9  -3   21.40   12.60
   2   9   3   17.90   13.40
   2   9   3   24.80   12.50
  -2  -9  -4   58.89   18.50
   2   9   4   34.00   14.80
   2   9   4   37.50   16.40
   2   9   5   14.10   14.20
   2   9   5   14.20   13.90
   2   9   6   -8.80    7.40
   2   8  -8   31.60   16.70
   2   8  -8   27.30   21.10
   2   8  -7   52.49   14.80
   2   8  -7   21.50   15.10
   2   8  -7   27.20   15.50
  -2  -8   6    2.10    6.20
  -2  -8   6    3.40   11.00
  -2  -8   6    8.90    9.20
   2   8  -6   22.00   13.80
   2   8  -6   22.70   13.50
   2   8  -6   -5.20   20.60
   2   8  -6   32.60   14.40
  -2  -8   5  217.68   28.00
  -2  -8   5  230.68   27.50
  -2  -8   5  210.98   30.50
  -2  -8   5  220.38   29.40
   2   8  -5  248.38   30.40
   2   8  -5  243.88   30.90
   2   8  -5  238.58   27.90
  -2  -8   4  249.68   27.90
  -2  -8   4  264.47   27.40
   2   8  -4  257.77   29.60
   2   8  -4  238.28   27.90
   2   8  -4  310.67   37.40
  -2  -8   3   15.10    9.80
  -2  -8   3    8.80    8.60
  -2  -8   3   25.60   12.90
  -2  -8   3   20.30    9.40
  -2  -8   3   14.80    9.70
   2   8  -3   18.10   10.70
   2   8  -3   27.80   11.50
   2   8  -3   26.50   13.10
  -2  -8   2  660.93   48.90
  -2  -8   2  570.14   50.39
  -2  -8   2  674.83   53.59
  -2  -8   2  603.24   52.59
   2   8  -2  552.14   48.30
   2   8  -2  582.34   48.30
   2   8  -2  534.35   51.39
   2   8  -2  608.54   52.99
   2   8  -2  697.73   52.49
  -2  -8   1  104.09   18.90
  -2  -8   1  127.79   18.80
  -2  -8   1  131.69   15.40
   2   8  -1  131.39   16.30
   2   8  -1  121.69   16.90
   2   8  -1  131.49   19.90
   2   8  -1  117.59   17.30
   2   8  -1  132.99   17.50
  -2  -8   0   23.10   10.10
  -2  -8   0    2.60    7.80
  -2  -8   0   38.40   11.00
  -2  -8   0    8.10    5.70
   2   8   0   32.90   11.30
   2   8   0   47.30    9.60
   2   8   0   25.70   13.00
   2   8   0   19.80    9.90
   2   8   0   18.50    8.40
   2   8   0   23.00    7.20
  -2  -8  -1  539.45   45.10
  -2  -8  -1  515.85   43.20
  -2  -8  -1  475.95   34.40
   2   8   1  544.75   46.50
   2   8   1  449.26   37.70
   2   8   1  479.25   38.40
   2   8   1  455.25   34.70
   2   8   1  461.85   42.90
  -2  -8  -2  116.99   20.80
   2   8   2   95.09   14.80
   2   8   2  132.59   22.50
   2   8   2  150.48   21.10
   2   8   2  131.29   15.80
  -2  -8  -3    6.00    9.20
  -2  -8  -3    4.40   10.60
   2   8   3  -14.70    6.60
   2   8   3   -8.00   11.30
   2   8   3    0.30    5.90
  -2  -8  -4  206.08   24.50
  -2  -8  -4  187.28   24.80
   2   8   4  193.98   27.90
   2   8   4  222.78   35.40
  -2  -8  -5   26.60   10.90
   2   8   5   19.30   12.40
   2   8   5   -4.80   10.60
   2   8   6   -5.90    6.60
   2   8   7   33.80   16.20
   2   7  -9   34.30   18.80
   2   7  -8  403.96   43.90
   2   7  -8  372.36   46.00
   2   7  -8  366.76   40.30
  -2  -7   7   -1.50   12.30
  -2  -7   7   32.80   12.80
   2   7  -7   -2.60   11.80
   2   7  -7   30.30   13.40
   2   7  -7   27.20   11.60
   2   7  -7    5.60   14.40
  -2  -7   6  141.79   23.30
  -2  -7   6  131.19   23.00
  -2  -7   6  108.79   20.30
   2   7  -6  144.39   21.00
   2   7  -6  128.99   23.40
   2   7  -6  161.78   23.80
  -2  -7   5   44.70   13.60
  -2  -7   5   51.19   14.40
  -2  -7   5   43.60   12.80
  -2  -7   5   32.10   12.40
   2   7  -5   43.10   13.10
   2   7  -5   58.49   15.00
   2   7  -5   50.49   15.00
   2   7  -5   19.40   13.60
  -2  -7   4   96.79   16.10
  -2  -7   4   79.19   16.30
  -2  -7   4   87.79   16.00
  -2  -7   4   52.89   13.20
   2   7  -4   51.99   14.30
   2   7  -4   86.99   16.90
   2   7  -4   75.99   16.20
   2   7  -4   78.09   15.80
   2   7  -4   82.59   18.00
  -2  -7   3  571.84   47.40
  -2  -7   3  623.24   50.59
  -2  -7   3  645.24   49.00
  -2  -7   3  625.04   51.49
  -2  -7   3  517.95   49.70
   2   7  -3  623.94   52.39
   2   7  -3  585.94   50.79
   2   7  -3  630.24   49.40
   2   7  -3  619.74   48.60
  -2  -7   2   47.60   12.30
  -2  -7   2   72.49   12.50
  -2  -7   2   55.89   10.60
  -2  -7   2   45.40   11.00
  -2  -7   2   57.89   14.40
   2   7  -2   48.40   11.30
   2   7  -2   67.49   15.40
   2   7  -2   50.49   12.20
   2   7  -2   47.90   10.60
  -2  -7   1   46.00    8.60
  -2  -7   1   54.29   12.40
  -2  -7   1   59.69   12.90
  -2  -7   1   61.99   12.10
  -2  -7   1   50.89    9.80
   2   7  -1   69.09   14.20
  -2  -7   0  134.39   21.20
  -2  -7   0  131.59   12.90
  -2  -7   0  146.29   19.40
   2   7   0  121.19   17.10
   2   7   0  124.99   16.00
   2   7   0  125.09   13.60
   2   7   0  112.69   13.70
   2   7   0  125.49   20.30
   2   7   0  141.39   18.30
  -2  -7  -1   25.50    4.60
  -2  -7  -1   48.90   12.20
   2   7   1   24.30    4.70
   2   7   1   24.00    9.60
   2   7   1   26.30    7.00
   2   7   1   12.40    8.50
   2   7   1   33.00    7.70
   2   7   1   15.60    8.60
  -2  -7  -2   20.60   11.00
  -2  -7  -2   24.40   11.10
   2   7   2   15.20   10.80
   2   7   2   13.90    6.80
   2   7   2   14.30    6.70
   2   7   2   23.70   10.30
   2   7   2   19.10    8.50
  -2  -7  -3  137.39   16.50
  -2  -7  -3  135.09   22.20
  -2  -7  -3  130.09   18.30
   2   7   3  163.58   22.90
   2   7   3  150.78   21.10
   2   7   3  178.98   17.50
  -2  -7  -4   37.70   12.00
   2   7   4   47.60   16.30
   2   7   4   35.10   13.50
   2   7   5   36.90   13.60
   2   7   5   24.90   12.30
   2   7   6   10.20   11.70
   2   7   6   15.70   11.50
   2   7   7   46.00   18.30
   2   6  -9   25.10   13.20
   2   6  -9    0.30   10.10
   2   6  -8    3.30   16.50
   2   6  -8   43.60   15.40
   2   6  -8   27.80   12.90
  -2  -6   7   42.70   12.60
  -2  -6   7   57.39   15.60
  -2  -6   7   32.40   13.70
  -2  -6   7   24.30   15.70
   2   6  -7   29.90   11.70
   2   6  -7   19.00   13.50
   2   6  -7   28.90   13.20
   2   6  -7   11.10   10.70
  -2  -6   6  364.06   39.50
  -2  -6   6  410.46   38.10
  -2  -6   6  420.96   40.70
  -2  -6   6  436.86   41.40
  -2  -6   6  397.76   41.20
   2   6  -6  425.66   39.70
   2   6  -6  514.95   43.20
   2   6  -6  444.76   43.10
   2   6  -6  399.56   42.40
  -2  -6   5    0.80    7.80
  -2  -6   5    3.30    7.10
  -2  -6   5    2.20    8.60
  -2  -6   5    9.60    8.70
  -2  -6   5    6.60    9.20
   2   6  -5    3.00    9.50
   2   6  -5    9.10    7.10
   2   6  -5    5.90    7.30
   2   6  -5   -5.70    8.10
  -2  -6   4   -0.60    6.40
  -2  -6   4   -9.50    5.70
  -2  -6   4   -6.60    5.20
  -2  -6   4   10.10    8.00
  -2  -6   4    8.60    7.10
   2   6  -4    6.10    7.80
   2   6  -4    5.30    6.10
   2   6  -4   -7.40    6.70
   2   6  -4    2.00    5.50
   2   6  -4  -11.00    7.20
  -2  -6   3   71.19   13.50
  -2  -6   3   53.59   10.80
  -2  -6   3   65.19   11.40
  -2  -6   3   67.49   13.10
  -2  -6   3   47.40   11.60
   2   6  -3   53.89   12.00
   2   6  -3   58.29   12.50
   2   6  -3   72.09   13.40
   2   6  -3   64.29   12.30
   2   6  -3   41.30   12.40
  -2  -6   2   20.20    6.40
  -2  -6   2   21.30    7.00
  -2  -6   2   24.70    8.20
  -2  -6   2   40.20   10.00
  -2  -6   2    7.20    6.90
   2   6  -2   26.70    8.10
   2   6  -2   21.10    8.10
   2   6  -2   22.40    7.20
   2   6  -2   44.40   12.30
  -2  -6   1    4.20    5.40
  -2  -6   1   12.40    5.70
  -2  -6   1   -0.90    3.70
  -2  -6   1    1.50    3.90
   2   6  -1    7.90    8.10
   2   6  -1    4.80    4.60
   2   6  -1    6.80    4.50
   2   6  -1    1.40    4.00
  -2  -6   0 1497.45   98.79
  -2  -6   0 1629.14  106.19
   2   6   0 1470.45  105.29
   2   6   0 1434.56  103.29
   2   6   0 1356.36   99.69
   2   6   0 1513.75  103.89
   2   6   0 1432.06   98.89
  -2  -6  -1 1026.90   68.59
  -2  -6  -1 1120.49   77.49
   2   6   1  954.50   68.49
   2   6   1 1089.39   77.59
   2   6   1 1100.69   76.39
   2   6   1 1082.99   75.99
   2   6   1 1023.80   71.49
   2   6   1  953.30   71.29
  -2  -6  -2 1808.32  122.69
  -2  -6  -2 1739.53  121.29
   2   6   2 1671.93  121.19
   2   6   2 1702.83  121.89
   2   6   2 1669.93  121.49
   2   6   2 1778.92  116.69
  -2  -6  -3   33.00    7.60
  -2  -6  -3   18.20    9.40
  -2  -6  -3   26.40    8.40
   2   6   3   27.90   11.00
   2   6   3   39.50   10.20
   2   6   3   16.30    7.60
   2   6   3   30.10    7.80
  -2  -6  -4   78.19   11.90
  -2  -6  -4   65.99   14.70
  -2  -6  -4   95.59   16.20
   2   6   4   76.79   15.20
   2   6   4   86.49   12.40
   2   6   4   64.99   15.10
  -2  -6  -5   -2.00    8.10
  -2  -6  -5  -12.30    6.80
  -2  -6  -5    0.30    6.30
   2   6   5   -3.60   10.80
   2   6   5  -14.50    6.70
   2   6   5   -3.40    6.70
  -2  -6  -6  -16.90    9.60
   2   6   6   17.70   11.60
   2   6   6    0.40    9.80
   2   6   7   -2.40   12.70
   2   6   8   37.60   17.10
   2   5 -10   -8.10   13.30
   2   5 -10   14.40   17.00
   2   5  -9  199.88   29.40
   2   5  -9  196.98   31.20
  -2  -5   8   52.09   15.10
   2   5  -8   20.70   10.90
   2   5  -8   28.50   18.00
   2   5  -8   29.80   16.10
   2   5  -8   32.40   17.20
  -2  -5   7  223.98   32.20
  -2  -5   7  216.58   27.50
  -2  -5   7  252.67   29.80
  -2  -5   7  255.47   26.10
   2   5  -7  297.67   32.60
   2   5  -7  235.48   31.40
   2   5  -7  221.48   26.20
   2   5  -7  217.48   29.20
  -2  -5   6   89.89   15.80
  -2  -5   6   98.09   17.90
  -2  -5   6   64.59   15.40
  -2  -5   6   84.69   15.10
  -2  -5   6   62.09   15.40
   2   5  -6  110.59   19.80
   2   5  -6   85.49   16.40
   2   5  -6   51.09   12.90
   2   5  -6   76.69   16.70
   2   5  -6   72.39   16.70
  -2  -5   5  174.58   20.40
  -2  -5   5  149.69   21.60
  -2  -5   5  180.08   21.30
  -2  -5   5  166.98   19.90
  -2  -5   5  188.58   20.20
   2   5  -5  178.08   23.20
   2   5  -5  197.48   22.60
   2   5  -5  175.08   20.70
   2   5  -5  187.68   21.90
   2   5  -5  164.58   20.70
  -2  -5   4  434.96   35.80
  -2  -5   4  424.26   35.20
  -2  -5   4  430.56   36.00
  -2  -5   4  391.16   35.90
  -2  -5   4  337.57   33.40
   2   5  -4  428.06   36.00
   2   5  -4  409.76   36.00
   2   5  -4  410.56   34.20
   2   5  -4  383.36   35.30
   2   5  -4  392.76   35.60
  -2  -5   3 1156.48   81.29
  -2  -5   3 1092.39   78.89
  -2  -5   3 1149.29   79.39
  -2  -5   3 1004.10   76.89
  -2  -5   3 1043.70   78.99
   2   5  -3 1090.59   78.99
   2   5  -3 1060.79   76.99
   2   5  -3 1121.89   79.79
   2   5  -3 1072.59   78.69
   2   5  -3 1107.79   78.09
  -2  -5   2   93.39   11.20
  -2  -5   2  104.39   14.30
  -2  -5   2   79.39   11.90
  -2  -5   2   98.89   12.00
   2   5  -2   78.09   11.30
   2   5  -2  119.69   14.50
   2   5  -2  102.69   12.80
  -2  -5   1  426.56   30.40
  -2  -5   1  429.66   36.90
  -2  -5   1  370.96   30.00
   2   5  -1  356.66   29.80
   2   5  -1  435.76   33.00
   2   5  -1  422.06   30.80
   2   5  -1  349.17   33.10
  -2  -5   0  395.66   28.30
  -2  -5   0  391.56   33.20
   2   5   0  388.76   29.10
   2   5   0  365.66   31.20
   2   5   0  406.36   28.50
   2   5   0  379.66   31.90
   2   5   0  385.66   33.50
  -2  -5  -1 1897.71  125.29
  -2  -5  -1 2032.60  127.39
   2   5   1 1866.41  126.19
   2   5   1 1938.01  125.49
   2   5   1 1634.74  120.79
   2   5   1 1797.22  121.09
   2   5   1 1670.43  118.49
   2   5   1 1815.22  124.99
  -2  -5  -2  326.87   27.10
  -2  -5  -2  293.47   27.00
  -2  -5  -2  246.58   22.30
   2   5   2  290.57   27.10
   2   5   2  301.57   22.80
   2   5   2  274.27   26.00
   2   5   2  290.67   26.60
  -2  -5  -3  308.57   27.70
  -2  -5  -3  269.27   23.40
  -2  -5  -3  293.17   26.80
   2   5   3  296.27   27.60
   2   5   3  235.18   25.90
   2   5   3  280.87   23.10
   2   5   3  299.67   27.50
  -2  -5  -4   34.80   10.10
  -2  -5  -4   46.10    9.40
  -2  -5  -4   27.80    8.70
   2   5   4   43.80   11.60
   2   5   4   39.10    8.80
   2   5   4   40.80   11.50
   2   5   4   55.29   11.70
  -2  -5  -5  158.38   22.00
  -2  -5  -5  144.09   17.00
  -2  -5  -5  143.59   18.20
   2   5   5  153.38   16.80
   2   5   5  144.69   19.00
  -2  -5  -6   31.10   10.90
  -2  -5  -6   66.69   16.50
   2   5   6   24.80   12.90
   2   5   6   40.90   10.90
   2   5   6   26.30    9.90
   2   5   7   -5.10   10.40
   2   5   8   42.50   14.10
   2   4 -10    9.70   20.40
   2   4 -10    9.70   12.00
   2   4  -9  309.27   36.30
   2   4  -9  256.87   33.90
  -2  -4   8   38.40   14.40
  -2  -4   8   30.30   15.50
  -2  -4   8   46.30   14.10
   2   4  -8   46.80   14.60
   2   4  -8   49.99   15.00
   2   4  -8   32.70   10.80
  -2  -4   7   69.59   17.80
  -2  -4   7   17.10   11.20
  -2  -4   7   46.40   13.60
  -2  -4   7   46.20   11.00
   2   4  -7   33.90   17.90
   2   4  -7   21.80   10.20
   2   4  -7   16.90   11.90
   2   4  -7   56.49   17.00
  -2  -4   6  212.58   25.30
  -2  -4   6  196.68   25.00
  -2  -4   6  193.28   23.60
  -2  -4   6  241.78   24.60
   2   4  -6  193.48   23.70
   2   4  -6  274.57   28.10
   2   4  -6  240.38   24.80
   2   4  -6  246.18   26.80
  -2  -4   5  891.91   73.69
  -2  -4   5 1044.00   73.49
  -2  -4   5 1033.30   74.39
  -2  -4   5 1005.90   75.59
   2   4  -5 1027.50   75.99
   2   4  -5  993.00   75.09
   2   4  -5 1058.29   75.39
   2   4  -5  936.71   73.09
  -2  -4   4  190.28   20.10
  -2  -4   4  228.58   21.30
  -2  -4   4  196.88   24.10
  -2  -4   4  170.28   19.50
   2   4  -4  185.48   20.50
   2   4  -4  207.88   21.70
   2   4  -4  189.48   20.50
   2   4  -4  208.48   20.60
  -2  -4   3   39.90    8.30
  -2  -4   3   32.40    7.20
  -2  -4   3   25.10    8.10
  -2  -4   3   35.90    8.30
  -2  -4   3   36.50    8.60
   2   4  -3   34.30    8.70
   2   4  -3   53.19   10.90
   2   4  -3   33.50    8.90
  -2  -4   2  112.99   13.70
  -2  -4   2   93.59   10.90
  -2  -4   2   83.99   10.90
  -2  -4   2   79.79   10.10
   2   4  -2   94.99   11.20
   2   4  -2   86.99   11.90
   2   4  -2  107.39   11.80
   2   4  -2   68.99   10.50
   2   4  -2   81.39   10.60
  -2  -4   1  466.75   36.00
  -2  -4   1  505.05   39.50
  -2  -4   1  531.35   36.80
   2   4  -1  522.55   38.50
   2   4  -1  579.44   37.30
   2   4  -1  446.56   35.80
  -2  -4   0 2575.44  169.58
  -2  -4   0 2540.45  173.98
  -2  -4   0 2303.97  175.38
   2   4   0 2799.52  173.18
   2   4   0 2367.86  169.58
   2   4   0 2794.12  169.78
   2   4   0 2735.93  172.88
  -2  -4  -1  598.24   41.00
  -2  -4  -1  548.65   41.60
   2   4   1  446.96   43.80
   2   4   1  542.85   40.40
   2   4   1  546.15   37.20
   2   4   1  515.55   40.20
  -2  -4  -2 4410.16  310.57
  -2  -4  -2 5059.39  314.87
   2   4   2 5055.79  310.67
   2   4   2 4849.11  314.57
   2   4   2 4526.95  314.17
   2   4   2 4684.73  314.67
  -2  -4  -3  237.98   23.20
  -2  -4  -3  251.37   21.40
  -2  -4  -3  282.27   24.90
   2   4   3  255.57   23.40
   2   4   3  257.17   24.40
   2   4   3  263.47   24.80
   2   4   3  278.77   21.50
  -2  -4  -4    4.10    6.00
  -2  -4  -4    2.50    2.70
  -2  -4  -4    4.60    5.50
   2   4   4    6.90    3.00
   2   4   4    1.80    6.10
   2   4   4    7.30    6.60
   2   4   4    8.40    6.60
   2   4   4   -3.80    4.50
  -2  -4  -5    2.40    8.50
  -2  -4  -5   -5.50    7.70
  -2  -4  -5    3.60    5.80
  -2  -4  -5    3.80    4.10
  -2  -4  -5    4.00    6.20
   2   4   5   10.90    4.50
   2   4   5    5.20    6.10
   2   4   5    5.60    8.20
   2   4   5   11.10    9.80
   2   4   5    5.40    6.10
  -2  -4  -6  204.78   39.00
  -2  -4  -6  180.88   20.70
  -2  -4  -6  245.18   24.30
   2   4   6  217.28   21.20
   2   4   6  201.08   22.30
   2   4   6  193.48   24.90
  -2  -4  -7  393.56   35.00
   2   4   7  318.87   36.70
   2   4   7  316.27   33.50
   2   4   8   -4.70   10.70
   2   4   9   -2.30   12.90
   2   3 -10   44.30   17.20
   2   3 -10   -5.40   16.90
   2   3  -9  316.37   35.50
   2   3  -9  305.27   35.30
  -2  -3   8  212.38   25.10
  -2  -3   8  165.28   22.70
  -2  -3   8  159.28   25.90
  -2  -3   8  145.99   27.00
  -2  -3   8  178.28   21.40
   2   3  -8  205.08   27.60
   2   3  -8  148.79   25.50
   2   3  -8  138.19   18.90
   2   3  -8  193.68   28.20
  -2  -3   7    9.00    8.40
  -2  -3   7    0.60    7.30
  -2  -3   7    1.80    7.90
  -2  -3   7   20.00    9.90
  -2  -3   7   16.00   11.90
   2   3  -7   -4.10    8.70
   2   3  -7   18.60    9.60
   2   3  -7    7.50    8.80
   2   3  -7   -3.40    5.70
   2   3  -7   -5.50    4.50
  -2  -3   6   40.30   10.10
  -2  -3   6   21.60   10.50
  -2  -3   6   29.00    8.50
  -2  -3   6   14.00    8.40
  -2  -3   6   10.40    9.20
   2   3  -6   27.70   11.20
   2   3  -6   29.50    8.60
   2   3  -6   41.40   12.40
   2   3  -6   19.10    8.40
  -2  -3   5  400.26   33.60
  -2  -3   5  339.47   32.80
  -2  -3   5  349.37   31.90
  -2  -3   5  346.17   32.80
  -2  -3   5  384.16   33.10
   2   3  -5  375.06   33.50
   2   3  -5  413.86   33.80
   2   3  -5  351.26   32.00
   2   3  -5  437.96   33.70
  -2  -3   4   57.09   10.10
  -2  -3   4   37.70    9.30
  -2  -3   4   48.20    9.00
  -2  -3   4   41.40    9.20
   2   3  -4   43.60    9.00
   2   3  -4   51.09   10.40
   2   3  -4   36.80    8.40
   2   3  -4   34.90    8.10
  -2  -3   3   43.00    8.30
  -2  -3   3   50.39    9.30
  -2  -3   3   44.70    8.40
  -2  -3   3   40.10    7.80
  -2  -3   3   37.20    7.50
   2   3  -3   33.70    7.50
   2   3  -3   32.50    7.10
   2   3  -3   52.79    8.30
   2   3  -3   43.50    8.30
  -2  -3   2  847.02   64.19
  -2  -3   2  923.11   65.19
  -2  -3   2  929.51   65.09
  -2  -3   2  931.81   66.59
   2   3  -2  964.40   66.79
   2   3  -2  962.60   64.49
   2   3  -2  962.20   65.59
   2   3  -2  947.21   65.29
   2   3  -2  969.50   65.49
  -2  -3   1  104.69   10.00
  -2  -3   1   92.49   11.10
  -2  -3   1   97.29    9.50
   2   3  -1  103.19   12.30
   2   3  -1   98.29   10.10
   2   3  -1   88.39    9.60
   2   3  -1   97.49    9.00
  -2  -3   0   88.89    9.20
  -2  -3   0   96.19   10.70
  -2  -3   0   85.69    8.00
   2   3   0   94.59    8.00
   2   3   0   93.69    9.40
   2   3   0   70.69    6.90
   2   3   0   92.89   10.70
   2   3   0   89.99    9.30
  -2  -3  -1 1162.08   86.89
  -2  -3  -1 1390.16   90.99
  -2  -3  -1 1270.27   89.89
  -2  -3  -1 1367.66   89.99
   2   3   1 1323.67   90.59
   2   3   1 1325.07   89.99
   2   3   1 1321.87   90.09
   2   3   1 1358.86   86.99
   2   3   1 1397.76   86.29
  -2  -3  -2  920.41   65.79
  -2  -3  -2 1050.89   70.69
  -2  -3  -2 1024.80   67.69
  -2  -3  -2 1104.29   70.49
   2   3   2  905.11   69.89
   2   3   2  947.11   70.19
   2   3   2 1070.89   67.49
   2   3   2  991.70   69.79
  -2  -3  -3 1676.83  106.09
  -2  -3  -3 1596.34  106.79
  -2  -3  -3 1462.15  103.89
   2   3   3 1557.44  105.39
   2   3   3 1526.95  106.29
   2   3   3 1671.73  103.79
   2   3   3 1449.55  108.29
   2   3   3 1609.84  109.19
  -2  -3  -4  305.97   26.20
  -2  -3  -4  302.67   25.10
  -2  -3  -4  299.67   29.20
   2   3   4  298.77   28.70
   2   3   4  343.57   26.60
   2   3   4  373.26   25.50
   2   3   4  336.87   27.10
   2   3   4  341.77   30.50
  -2  -3  -5    9.40    8.10
  -2  -3  -5    4.30    4.40
  -2  -3  -5    2.80    5.40
  -2  -3  -5    2.30    6.60
  -2  -3  -5    7.60    4.60
   2   3   5    4.10    7.90
   2   3   5    6.40    6.30
   2   3   5   -6.10    4.40
   2   3   5    0.50    4.40
   2   3   5   -0.90    6.10
  -2  -3  -6   58.79   13.40
  -2  -3  -6   47.10   10.30
  -2  -3  -6   70.29   14.80
   2   3   6   61.89   14.30
   2   3   6   65.19    9.80
   2   3   6   41.60   11.60
   2   3   6   43.30    9.30
  -2  -3  -7   74.59   17.20
  -2  -3  -7   94.09   16.40
   2   3   7   60.89   14.10
  -2  -3  -8   16.40   12.90
   2   3   8   23.60   11.50
   2   3   9   25.50   14.30
   2   2 -10   20.10   12.50
   2   2 -10  -17.60   15.10
   2   2  -9   34.00   14.90
   2   2  -9   64.39   19.40
  -2  -2   8  217.58   29.10
  -2  -2   8  232.58   32.40
  -2  -2   8  263.87   31.10
  -2  -2   8  309.97   30.40
  -2  -2   8  279.57   27.40
   2   2  -8  274.17   27.30
   2   2  -8  214.98   38.00
   2   2  -8  312.57   35.00
   2   2  -8  334.07   33.00
   2   2  -8  354.06   34.60
  -2  -2   7   -4.40    8.20
  -2  -2   7   -8.40    5.30
  -2  -2   7    2.40    8.50
  -2  -2   7    0.40    6.30
  -2  -2   7    1.50    5.30
   2   2  -7   -9.90    5.20
   2   2  -7    1.40    5.20
   2   2  -7    6.10    7.30
   2   2  -7   -6.10    6.00
   2   2  -7   -4.80    9.10
  -2  -2   6  263.67   25.90
  -2  -2   6  320.27   28.70
  -2  -2   6  288.87   28.70
  -2  -2   6  212.08   31.80
  -2  -2   6  297.27   27.90
   2   2  -6  246.58   25.20
   2   2  -6  303.07   27.80
   2   2  -6  300.97   28.50
   2   2  -6  283.07   29.30
   2   2  -6  282.07   28.10
  -2  -2   5  306.17   27.40
  -2  -2   5  327.07   28.90
  -2  -2   5  320.17   28.10
  -2  -2   5  305.07   29.00
   2   2  -5  290.37   35.00
   2   2  -5  324.47   29.30
   2   2  -5  287.77   28.10
   2   2  -5  357.06   29.00
  -2  -2   4   -3.10    4.10
  -2  -2   4    7.00    5.00
  -2  -2   4    0.20    4.70
  -2  -2   4    2.80    4.10
  -2  -2   4    1.80    3.60
   2   2  -4   -2.20    2.80
   2   2  -4   -0.10    3.40
   2   2  -4    1.60    5.00
   2   2  -4   -6.70    3.70
   2   2  -4    9.20    5.20
  -2  -2   3   44.70    7.70
  -2  -2   3   25.60    5.90
  -2  -2   3   26.20    7.10
  -2  -2   3   30.40    6.40
   2   2  -3   29.50    7.10
   2   2  -3   23.40    6.20
   2   2  -3   29.00    7.00
   2   2  -3   30.60    6.30
  -2  -2   2  697.03   51.79
  -2  -2   2  760.02   50.29
  -2  -2   2  703.73   50.19
  -2  -2   2  694.93   50.59
   2   2  -2  765.12   51.19
   2   2  -2  723.93   51.89
   2   2  -2  745.43   50.59
   2   2  -2  747.63   49.99
   2   2  -2  656.03   50.09
  -2  -2   1 6557.44  430.36
  -2  -2   1 6318.67  431.46
   2   2  -1 6803.52  431.66
   2   2  -1 6892.41  433.36
  -2  -2   0 6496.25  410.86
  -2  -2   0 6362.46  408.86
   2   2   0 6072.29  408.46
   2   2   0 6292.17  408.86
   2   2   0 6280.67  410.66
  -2  -2  -1 7943.81  494.45
  -2  -2  -1 7070.49  492.15
  -2  -2  -1 8456.25  494.05
  -2  -2  -1 7798.32  491.65
  -2  -2  -1 7341.67  493.55
   2   2   1 7354.56  493.65
   2   2   1 7243.38  492.15
  -2  -2  -2  277.97   19.80
  -2  -2  -2  263.37   20.50
  -2  -2  -2  242.48   19.40
  -2  -2  -2  240.18   21.30
   2   2   2  261.87   20.50
   2   2   2  260.67   19.60
   2   2   2  261.97   21.70
   2   2   2  259.77   19.30
  -2  -2  -3  512.65   41.00
  -2  -2  -3  571.54   38.30
  -2  -2  -3  502.25   38.00
   2   2   3  522.85   38.60
   2   2   3  543.25   37.90
   2   2   3  582.24   38.20
   2   2   3  466.25   40.20
   2   2   3  529.35   41.30
  -2  -2  -4  564.94   43.70
  -2  -2  -4  590.14   42.40
  -2  -2  -4  582.84   47.20
  -2  -2  -4  691.23   47.30
   2   2   4  604.54   42.30
   2   2   4  601.34   47.40
   2   2   4  572.84   44.60
   2   2   4  650.53   44.10
   2   2   4  548.15   46.50
  -2  -2  -5 1244.78   89.59
  -2  -2  -5 1412.66   98.09
  -2  -2  -5 1331.67   96.69
   2   2   5 1421.26   92.99
   2   2   5 1350.46   89.69
   2   2   5 1286.07   93.59
   2   2   5 1322.97   96.79
  -2  -2  -6  355.26   31.90
  -2  -2  -6  315.27   32.70
  -2  -2  -6  299.57   28.80
  -2  -2  -6  355.66   33.80
   2   2   6  322.97   24.00
   2   2   6  344.27   29.20
   2   2   6  321.37   24.70
   2   2   6  312.17   29.60
   2   2   6  263.97   31.50
  -2  -2  -7   25.50   12.50
  -2  -2  -7   22.90   10.90
  -2  -2  -7    4.50    7.20
   2   2   7   -2.20    9.50
   2   2   7   -6.40    7.80
   2   2   8   97.89   19.10
   2   2   8  107.59   22.40
  -2  -2  -9  -10.40   10.60
   2   2   9   -7.90   15.20
   2   1 -11   64.69   21.00
   2   1 -11   43.40   21.30
   2   1 -10   83.09   18.80
   2   1 -10   66.69   21.60
  -2  -1   9  178.98   25.80
   2   1  -9  198.48   29.00
   2   1  -9  207.68   26.10
  -2  -1   8   -0.10    9.90
  -2  -1   8   11.20    9.10
  -2  -1   8    9.30    8.50
  -2  -1   8    6.80    9.10
  -2  -1   8   -5.70    6.70
  -2  -1   8   11.00    7.70
   2   1  -8    6.50   11.70
   2   1  -8    5.50   12.10
   2   1  -8   -0.20    8.40
   2   1  -8    1.20    7.10
  -2  -1   7  246.58   24.10
  -2  -1   7  299.47   28.10
  -2  -1   7  268.07   28.50
  -2  -1   7  218.78   24.70
  -2  -1   7  229.08   27.00
   2   1  -7  263.47   29.90
   2   1  -7  282.47   28.30
   2   1  -7  260.97   26.90
   2   1  -7  254.57   24.80
   2   1  -7  218.18   27.60
  -2  -1   6   14.00    6.50
  -2  -1   6   10.40    8.80
  -2  -1   6   14.50    7.00
  -2  -1   6   14.00    6.50
  -2  -1   6   12.40    7.00
   2   1  -6   30.40    9.90
   2   1  -6   23.60    7.90
   2   1  -6    8.40    8.40
   2   1  -6    3.00    5.60
   2   1  -6    9.70    6.80
  -2  -1   5   21.30    6.80
  -2  -1   5   29.00    8.40
  -2  -1   5   25.50    7.30
  -2  -1   5   21.80    7.50
   2   1  -5   24.90    7.60
   2   1  -5   11.20    7.30
   2   1  -5   27.10    8.50
   2   1  -5   19.40    7.70
   2   1  -5   21.30   12.30
  -2  -1   4  150.68   16.40
  -2  -1   4  122.39   14.50
  -2  -1   4  161.38   15.30
  -2  -1   4  155.08   16.00
  -2  -1   4  134.69   15.60
   2   1  -4  146.89   15.50
   2   1  -4  134.89   15.00
   2   1  -4  127.49   15.60
   2   1  -4  164.78   15.80
   2   1  -4  168.18   15.60
  -2  -1   3 1318.17   88.19
  -2  -1   3 1232.78   88.39
  -2  -1   3 1275.17   88.29
  -2  -1   3 1266.77   88.39
  -2  -1   3 1292.37   88.69
   2   1  -3 1436.66   88.49
   2   1  -3 1260.17   88.49
   2   1  -3 1285.27   88.59
   2   1  -3 1221.78   88.49
   2   1  -3 1334.27   88.89
  -2  -1   2 3368.06  201.98
  -2  -1   2 3146.29  203.38
  -2  -1   2 3182.28  201.88
  -2  -1   2 2802.72  202.18
   2   1  -2 2926.81  203.08
   2   1  -2 3138.29  202.08
   2   1  -2 3246.78  201.78
   2   1  -2 3069.19  202.68
   2   1  -2 2820.32  201.58
  -2  -1   1  308.87   21.50
  -2  -1   1  323.77   24.20
  -2  -1   1  295.27   23.00
  -2  -1   1  316.47   21.60
  -2  -1   1  355.06   22.20
   2   1  -1  307.87   23.30
   2   1  -1  268.97   23.90
   2   1  -1  329.67   22.00
   2   1  -1  299.07   21.50
   2   1  -1  316.57   21.70
  -2  -1   0 1858.71  110.49
  -2  -1   0 1853.91  112.99
  -2  -1   0 1629.54  112.09
  -2  -1   0 1660.73  110.39
  -2  -1   0 1701.23  110.19
  -2  -1   0 1616.04  110.19
   2   1   0 1572.44  111.99
   2   1   0 1654.83  110.49
   2   1   0 1723.13  110.49
   2   1   0 1695.73  112.69
  -2  -1  -1 1067.69   74.49
  -2  -1  -1 1250.67   73.99
  -2  -1  -1 1223.08   74.79
  -2  -1  -1 1062.19   74.79
  -2  -1  -1 1079.99   74.59
   2   1   1 1077.69   74.69
   2   1   1 1055.19   73.69
   2   1   1 1119.39   74.89
   2   1   1 1124.29   74.59
   2   1   1 1084.39   74.59
  -2  -1  -2    1.80    3.00
  -2  -1  -2    7.20    2.60
  -2  -1  -2    7.00    3.30
  -2  -1  -2   -0.20    2.90
   2   1   2    5.00    3.00
   2   1   2    1.60    3.10
   2   1   2    2.70    3.20
   2   1   2    4.40    2.50
   2   1   2    2.30    3.20
  -2  -1  -3  359.96   32.50
  -2  -1  -3  471.85   32.60
  -2  -1  -3  413.36   28.90
  -2  -1  -3  406.36   31.70
   2   1   3  414.96   31.60
   2   1   3  463.65   34.00
   2   1   3  417.66   28.90
   2   1   3  445.96   32.00
   2   1   3  369.96   32.50
  -2  -1  -4   21.30    7.00
  -2  -1  -4   29.80    6.90
  -2  -1  -4   20.90    7.00
   2   1   4   10.40    7.00
   2   1   4   20.20    3.20
   2   1   4   11.20    6.80
   2   1   4   14.70    6.10
   2   1   4   25.20    6.40
  -2  -1  -5  773.92   60.89
  -2  -1  -5  776.52   57.69
  -2  -1  -5  804.22   60.79
   2   1   5  775.62   60.69
   2   1   5  695.23   57.19
   2   1   5  862.01   58.69
   2   1   5  737.73   59.99
  -2  -1  -6   28.30    9.80
  -2  -1  -6   36.40   11.70
  -2  -1  -6   25.70   10.70
   2   1   6    6.30    9.80
   2   1   6    7.70    8.90
   2   1   6   27.90   12.10
   2   1   6   28.20    9.60
  -2  -1  -7   45.00   15.50
  -2  -1  -7   33.70   12.40
  -2  -1  -7   10.20    9.00
   2   1   7   16.00    8.80
   2   1   7   17.90   10.60
   2   1   7   13.40   10.50
  -2  -1  -8   -3.00    9.20
  -2  -1  -8    2.10   10.50
  -2  -1  -8    2.50    8.90
   2   1   8  -12.50    9.80
   2   1   8  -15.80   11.40
  -2  -1  -9   74.79   18.60
   2   1   9   50.39   20.10
   2   0 -11    8.70   17.20
   2   0 -11   11.20   14.30
   2   0 -10   -8.10   11.30
  -2   0   9   -5.00    9.70
  -2   0   9   -2.90    9.80
   2   0  -9  -10.10   12.00
   2   0  -9   15.30   12.70
   2   0  -9   -9.10   10.20
  -2   0   8  504.45   44.60
  -2   0   8  531.55   45.50
  -2   0   8  491.95   42.00
  -2   0   8  544.65   47.60
  -2   0   8  527.65   42.80
  -2   0   8  448.96   47.20
   2   0  -8  505.05   47.40
  -2   0   7    4.00    6.50
  -2   0   7    6.30    6.00
  -2   0   7    7.20    9.30
  -2   0   7   -9.20   11.60
  -2   0   7  -10.50    6.20
  -2   0   7   12.90    6.80
   2   0  -7   -8.60    8.20
   2   0  -7   21.90    8.50
   2   0  -7   -7.00    6.60
   2   0  -7   15.40    7.40
  -2   0   6   24.30    7.30
  -2   0   6   28.30    7.50
  -2   0   6   27.10    8.30
  -2   0   6   34.30    9.10
  -2   0   6   38.70   10.70
   2   0  -6   26.80   10.10
   2   0  -6   30.70    9.40
   2   0  -6   35.10    9.90
   2   0  -6   22.80    7.80
  -2   0   5   -1.50    3.30
  -2   0   5   14.20    6.40
  -2   0   5   -0.70    5.50
  -2   0   5   -2.40    4.40
  -2   0   5   -1.30    4.20
   2   0  -5    2.20    6.00
   2   0  -5   10.60    5.10
   2   0  -5    3.70    5.70
   2   0  -5   -2.80    3.90
  -2   0   4 2509.65  165.28
  -2   0   4 2324.37  164.68
  -2   0   4 2525.45  164.28
  -2   0   4 2272.97  163.78
  -2   0   4 2444.26  163.98
   2   0  -4 2350.36  164.98
   2   0  -4 2510.15  165.18
   2   0  -4 2571.34  165.58
   2   0  -4 2650.23  165.18
   2   0  -4 2333.47  164.08
  -2   0   3   -5.80    2.80
  -2   0   3    3.20    3.70
  -2   0   3    0.40    4.00
  -2   0   3    0.70    2.60
  -2   0   3    1.60    4.20
   2   0  -3    3.70    3.40
   2   0  -3   -0.40    2.80
   2   0  -3   -1.80    2.60
   2   0  -3   -1.00    2.50
   2   0  -3   -2.90    3.30
  -2   0   2 1467.95  101.09
  -2   0   2 1555.14  102.09
  -2   0   2 1549.05  102.69
   2   0  -2 1497.25  102.49
   2   0  -2 1605.14  101.49
   2   0  -2 1599.94  102.29
   2   0  -2 1489.65  101.29
   2   0  -2 1399.76  100.99
  -2   0   1    0.90    1.50
  -2   0   1    2.10    1.50
  -2   0   1   -0.60    2.10
  -2   0   1    3.80    2.40
   2   0  -1    0.00    2.70
   2   0  -1    1.20    1.70
   2   0  -1    0.60    1.40
   2   0  -1   -2.50    2.60
   2   0  -1    2.20    3.30
   2   0  -1   -1.30    1.80
  -2   0   0 4141.59  276.27
  -2   0   0 4316.07  275.67
   2   0   0 4383.46  273.97
   2   0   0 4184.28  276.17
   2   0   0 4114.39  275.57
  -2   0  -1    0.90    2.70
  -2   0  -1   -1.30    2.10
  -2   0  -1    2.60    3.70
  -2   0  -1    0.20    2.70
  -2   0  -1    1.30    2.30
   2   0   1   -1.30    2.10
   2   0   1   -1.70    2.70
   2   0   1   -0.70    2.00
   2   0   1   -2.30    2.00
   2   0   1    2.40    3.80
  -2   0  -2   13.00    3.90
  -2   0  -2   17.20    4.50
  -2   0  -2   10.90    4.20
  -2   0  -2   12.30    4.40
   2   0   2   26.70    5.70
   2   0   2   12.20    4.40
   2   0   2   19.40    4.40
   2   0   2   14.60    4.60
  -2   0  -3    6.80    5.00
  -2   0  -3    1.00    4.10
   2   0   3   -2.10    2.90
   2   0   3    1.20    3.60
   2   0   3    3.60    4.30
   2   0   3   -5.50    3.40
  -2   0  -4  289.47   28.00
  -2   0  -4  315.47   29.20
  -2   0  -4  379.46   29.40
  -2   0  -4  355.96   30.20
   2   0   4  335.37   28.60
   2   0   4  364.26   29.10
   2   0   4  273.07   28.70
   2   0   4  402.96   31.20
  -2   0  -5   -3.50    5.10
  -2   0  -5   -7.40    6.50
  -2   0  -5   -4.80    7.20
  -2   0  -5   -6.60    6.70
   2   0   5    7.70    6.30
   2   0   5   -5.50    5.50
   2   0   5    2.60    7.20
   2   0   5    6.00    5.90
  -2   0  -6 1336.97   99.19
  -2   0  -6 1360.26   99.79
  -2   0  -6 1320.17   96.69
   2   0   6 1546.65   97.99
   2   0   6 1323.57   99.39
   2   0   6 1243.18   98.39
   2   0   6 1244.18   96.09
  -2   0  -7    8.30    9.10
  -2   0  -7  -19.10    9.80
  -2   0  -7   12.40   11.00
   2   0   7    6.20    7.90
   2   0   7   -0.80    5.80
   2   0   7   -5.10    7.20
  -2   0  -8   39.10   15.00
  -2   0  -8   61.79   19.10
  -2   0  -8   50.49   16.60
   2   0   8   65.19   15.40
   2   0   8   54.49   15.30
   2   0   8   66.09   15.00
  -2   0  -9    0.40   12.50
  -2   0  -9  -13.60   10.70
   2   0   9   12.90   12.10
   2  -1 -11   57.69   21.90
   2  -1 -11   43.10   18.50
   2  -1 -10  110.49   22.30
   2  -1 -10   85.99   21.60
  -2   1   9  166.68   25.90
  -2   1   9  155.68   29.00
   2  -1  -9  216.58   32.90
   2  -1  -9  144.19   22.30
  -2   1   8   -0.20    6.40
  -2   1   8    4.40    8.50
  -2   1   8    3.20    7.70
  -2   1   8    5.30   10.10
  -2   1   8  -15.50    9.70
   2  -1  -8   -0.50    6.80
   2  -1  -8   -2.30    8.60
   2  -1  -8   -4.60    9.80
   2  -1  -8    3.60   10.70
  -2   1   7  258.27   24.80
  -2   1   7  181.98   35.70
  -2   1   7  255.87   34.80
  -2   1   7  267.47   28.10
  -2   1   7  220.98   24.50
  -2   1   7  251.27   28.20
   2  -1  -7  284.67   27.40
   2  -1  -7  213.18   26.70
   2  -1  -7  287.77   27.20
  -2   1   6   23.30    8.90
  -2   1   6   19.00    8.50
  -2   1   6   13.60    6.90
  -2   1   6    9.10    5.50
  -2   1   6   14.80    6.60
  -2   1   6   17.80    7.40
   2  -1  -6   19.10    9.00
   2  -1  -6    5.80    7.50
   2  -1  -6   26.70    9.20
   2  -1  -6   11.70    7.50
  -2   1   5    9.60    5.50
  -2   1   5   14.20    6.40
  -2   1   5   18.30    6.30
  -2   1   5    7.60    6.90
  -2   1   5   21.30    6.80
  -2   1   5   10.70    6.10
   2  -1  -5   13.00    6.00
   2  -1  -5   18.90    6.90
   2  -1  -5   24.50    7.90
   2  -1  -5   17.30    6.50
  -2   1   4  171.18   15.80
  -2   1   4  141.89   14.30
  -2   1   4  121.89   14.40
  -2   1   4  133.09   14.80
  -2   1   4  126.79   15.40
  -2   1   4  151.48   15.50
   2  -1  -4  161.38   15.30
   2  -1  -4  148.09   15.40
   2  -1  -4  121.09   14.60
   2  -1  -4  122.99   14.40
  -2   1   3 1206.68   87.39
  -2   1   3 1268.17   87.59
  -2   1   3 1325.27   88.29
  -2   1   3 1215.88   86.79
  -2   1   3 1201.08   87.39
   2  -1  -3 1343.47   87.39
   2  -1  -3 1224.08   87.59
   2  -1  -3 1241.48   87.59
   2  -1  -3 1444.56   87.79
  -2   1   2 2691.43  187.08
  -2   1   2 2935.21  188.78
  -2   1   2 2835.22  187.58
  -2   1   2 2934.71  188.28
   2  -1  -2 2919.01  187.38
   2  -1  -2 2801.72  187.58
   2  -1  -2 2756.52  187.28
   2  -1  -2 2890.51  187.58
  -2   1   1  295.27   23.00
  -2   1   1  294.47   22.30
  -2   1   1  299.97   23.40
  -2   1   1  287.07   23.50
  -2   1   1  315.27   23.90
   2  -1  -1  307.77   23.90
   2  -1  -1  336.77   22.70
   2  -1  -1  312.77   23.20
   2  -1  -1  316.47   22.50
  -2   1   0 1790.72  108.59
  -2   1   0 1664.93  109.39
  -2   1   0 1543.85  110.09
  -2   1   0 1599.64  108.89
  -2   1   0 1558.04  109.19
   2  -1   0 1795.32  108.79
   2  -1   0 1556.04  110.09
   2  -1   0 1626.04  109.29
  -2   1  -1 1093.99   74.79
  -2   1  -1 1054.99   72.19
  -2   1  -1 1116.59   73.49
  -2   1  -1 1051.09   71.79
  -2   1  -1 1074.79   73.89
   2  -1   1  996.40   73.49
   2  -1   1 1162.68   75.09
   2  -1   1 1114.99   73.49
  -2   1  -2   14.90    4.80
  -2   1  -2   -1.70    3.90
  -2   1  -2    3.40    3.40
  -2   1  -2    4.40    2.70
  -2   1  -2    5.20    1.60
   2  -1   2    8.40    4.90
   2  -1   2    0.90    3.20
   2  -1   2    1.20    3.40
   2  -1   2    7.00    3.80
  -2   1  -3  413.26   31.90
  -2   1  -3  371.16   32.10
  -2   1  -3  394.86   32.10
  -2   1  -3  427.76   32.50
   2  -1   3  360.36   30.80
   2  -1   3  399.16   32.40
  -2   1  -4   20.70    7.50
  -2   1  -4   22.00    7.70
  -2   1  -4   26.90    7.20
  -2   1  -4   11.00    7.50
   2  -1   4   25.10    7.90
   2  -1   4   22.70    8.60
   2  -1   4   29.30    8.20
   2  -1   4   28.30    8.00
  -2   1  -5  868.31   60.29
  -2   1  -5  722.33   58.89
  -2   1  -5  767.32   60.59
   2  -1   5  663.13   57.79
   2  -1   5  822.92   61.29
   2  -1   5  768.12   59.39
   2  -1   5  801.22   60.59
  -2   1  -6   27.50   10.90
  -2   1  -6   26.60   12.40
  -2   1  -6   35.00   12.30
   2  -1   6   21.80   10.90
   2  -1   6   35.20   12.00
   2  -1   6   20.50    8.20
   2  -1   6   33.60   11.50
  -2   1  -7   47.90   12.90
  -2   1  -7   43.40   14.20
  -2   1  -7   51.59   13.80
   2  -1   7   19.60   10.00
   2  -1   7   18.50   10.80
   2  -1   7   20.40   12.20
  -2   1  -8   -0.10    9.70
  -2   1  -8   -2.00    6.90
  -2   1  -8    6.40    8.60
   2  -1   8  -10.80    8.80
   2  -1   8  -12.20   10.60
  -2   1  -9   24.70   14.60
   2  -1   9   33.20   20.10
   2  -2 -10    2.20   12.60
   2  -2 -10   26.10   11.50
  -2   2   9  104.79   18.20
  -2   2   9   59.59   20.00
   2  -2  -9   83.49   20.30
   2  -2  -9  119.59   20.40
  -2   2   8  268.97   29.20
  -2   2   8  313.17   33.30
  -2   2   8  287.37   32.30
  -2   2   8  298.47   30.10
  -2   2   8  275.97   33.80
   2  -2  -8  316.67   33.60
   2  -2  -8  333.57   33.50
   2  -2  -8  322.47   32.50
   2  -2  -8  293.77   34.50
  -2   2   7    4.50    9.90
  -2   2   7  -11.10    6.50
  -2   2   7   -7.40    5.10
  -2   2   7    0.70    6.20
  -2   2   7   -3.50    5.70
   2  -2  -7   -9.70    5.60
   2  -2  -7   11.90    9.80
   2  -2  -7    0.00    8.30
   2  -2  -7   -1.30    9.00
  -2   2   6  265.97   25.60
  -2   2   6  288.67   26.50
  -2   2   6  236.18   27.10
  -2   2   6  269.47   25.10
  -2   2   6  251.67   26.80
  -2   2   6  286.97   28.10
   2  -2  -6  269.07   27.60
   2  -2  -6  265.17   27.60
   2  -2  -6  264.27   25.50
   2  -2  -6  318.07   27.50
  -2   2   5  362.16   29.10
  -2   2   5  304.97   28.40
  -2   2   5  303.77   29.50
  -2   2   5  287.27   28.90
  -2   2   5  322.37   29.00
  -2   2   5  326.67   27.60
   2  -2  -5  340.97   30.10
   2  -2  -5  302.47   28.90
   2  -2  -5  318.17   29.00
   2  -2  -5  363.06   28.50
  -2   2   4   -2.10    4.00
  -2   2   4    5.20    4.10
  -2   2   4    1.20    3.10
  -2   2   4   -1.50    3.30
  -2   2   4   -1.50    3.40
  -2   2   4   -1.50    3.20
   2  -2  -4    3.20    3.60
   2  -2  -4   -1.40    3.90
   2  -2  -4   -1.70    3.70
  -2   2   3   37.80    7.70
  -2   2   3   19.40    6.20
  -2   2   3   19.40    5.90
  -2   2   3   34.20    6.40
   2  -2  -3   31.10    6.50
   2  -2  -3   22.00    6.50
   2  -2  -3   15.10    5.00
  -2   2   2  687.23   47.70
  -2   2   2  678.33   47.60
  -2   2   2  634.14   47.70
   2  -2  -2  583.64   49.80
   2  -2  -2  597.64   47.30
   2  -2  -2  744.33   47.90
   2  -2  -2  734.53   48.10
   2  -2  -2  631.84   47.20
   2  -2  -2  652.73   47.00
  -2   2   1 5820.62  402.36
  -2   2   1 6084.99  402.16
  -2   2   1 6052.99  402.36
   2  -2  -1 6138.59  402.56
   2  -2  -1 6189.18  402.36
   2  -2  -1 6710.63  402.16
  -2   2   0 6063.59  367.86
  -2   2   0 5360.36  368.66
  -2   2   0 5620.34  367.66
  -2   2   0 5571.74  368.26
   2  -2   0 5410.96  368.16
   2  -2   0 5592.34  368.96
   2  -2   0 5610.54  367.56
   2  -2   0 5867.81  368.06
  -2   2  -1 6839.32  457.95
  -2   2  -1 7555.44  456.25
   2  -2   1 6744.33  457.75
   2  -2   1 6959.40  458.75
   2  -2   1 7200.98  457.75
   2  -2   1 6803.62  455.95
  -2   2  -2  281.77   19.40
  -2   2  -2  248.88   21.90
  -2   2  -2  270.17   24.00
  -2   2  -2  229.68   22.00
  -2   2  -2  255.17   22.00
   2  -2   2  237.28   18.90
   2  -2   2  230.18   21.70
   2  -2   2  257.67   23.20
   2  -2   2  259.77   21.90
  -2   2  -3  519.25   35.60
  -2   2  -3  468.35   40.40
  -2   2  -3  505.75   40.60
  -2   2  -3  539.05   41.10
  -2   2  -3  550.64   41.30
   2  -2   3  489.65   35.40
   2  -2   3  524.25   41.80
   2  -2   3  555.94   41.20
   2  -2   3  494.55   40.20
   2  -2   3  538.05   41.30
  -2   2  -4  541.85   45.50
  -2   2  -4  615.34   46.30
  -2   2  -4  538.35   37.90
   2  -2   4  628.94   46.40
   2  -2   4  586.64   46.60
   2  -2   4  539.85   44.70
  -2   2  -5 1455.85   97.69
  -2   2  -5 1176.78   95.49
  -2   2  -5 1409.76   97.99
   2  -2   5 1368.56   97.99
   2  -2   5 1393.66   96.99
   2  -2   5 1211.78   95.09
  -2   2  -6  304.47   33.40
  -2   2  -6  358.06   34.60
  -2   2  -6  384.86   34.60
  -2   2  -6  377.46   35.50
   2  -2   6  266.67   32.80
   2  -2   6  405.86   34.50
   2  -2   6  301.17   32.00
   2  -2   6  333.57   34.30
  -2   2  -7   -0.30    9.20
  -2   2  -7   21.30   13.80
  -2   2  -7   22.00   12.10
   2  -2   7    2.20    7.90
   2  -2   7    7.70    8.40
  -2   2  -8  130.49   24.90
  -2   2  -8  155.38   24.40
  -2   2  -8  129.89   25.30
   2  -2   8  195.68   30.00
  -2   2  -9   12.30   10.00
  -2   2  -9   15.00   10.60
   2  -2   9  -21.50    9.00
   2  -3 -10   44.00   17.70
  -2   3   9  209.68   36.60
   2  -3  -9  330.97   36.10
   2  -3  -9  288.47   31.70
  -2   3   8  124.19   23.10
  -2   3   8  156.08   21.80
  -2   3   8  175.18   22.80
  -2   3   8  168.18   21.40
   2  -3  -8  141.89   25.00
   2  -3  -8  120.99   22.70
  -2   3   7   16.30    8.90
  -2   3   7   17.90   10.20
  -2   3   7   20.80    9.80
  -2   3   7    4.70   10.00
  -2   3   7    2.90    8.90
  -2   3   7   -0.60    6.60
   2  -3  -7    2.40    6.20
   2  -3  -7   14.10   12.00
   2  -3  -7   16.50    8.50
   2  -3  -7   -4.70   10.00
  -2   3   6   38.20   12.20
  -2   3   6    8.20   10.60
  -2   3   6   35.50    9.90
  -2   3   6   20.70    9.10
   2  -3  -6   32.30    9.10
   2  -3  -6   21.10    8.20
   2  -3  -6   24.80   11.20
   2  -3  -6   18.40    9.10
  -2   3   5  349.67   33.00
  -2   3   5  424.86   33.80
  -2   3   5  326.97   29.90
  -2   3   5  361.16   33.60
  -2   3   5  395.76   33.10
   2  -3  -5  394.66   31.80
   2  -3  -5  341.67   32.90
   2  -3  -5  390.46   32.90
  -2   3   4   33.80    8.80
  -2   3   4   31.10    8.50
  -2   3   4   30.10    7.90
  -2   3   4   27.30    6.80
   2  -3  -4   23.80    7.30
   2  -3  -4   50.39   10.10
   2  -3  -4   33.10    7.50
   2  -3  -4   33.10    8.90
   2  -3  -4   37.80    8.30
  -2   3   3   41.90    9.80
  -2   3   3   30.70    7.50
  -2   3   3   34.50    7.50
  -2   3   3   35.40    7.40
   2  -3  -3   33.90    7.80
   2  -3  -3   34.80    7.00
   2  -3  -3   34.90    7.60
   2  -3  -3   43.70    8.80
   2  -3  -3   53.39    7.80
   2  -3  -3   33.50    9.00
  -2   3   2  900.51   64.39
  -2   3   2 1028.80   66.09
  -2   3   2  882.71   64.69
  -2   3   2  914.51   65.09
   2  -3  -2  896.11   65.29
   2  -3  -2  901.31   65.19
   2  -3  -2  909.91   64.69
   2  -3  -2  981.20   65.39
   2  -3  -2  849.32   64.09
  -2   3   1  102.09   11.70
  -2   3   1   83.39   10.00
  -2   3   1   79.69   10.80
  -2   3   1   75.29    9.60
   2  -3  -1   82.09   10.00
   2  -3  -1  113.49   11.50
   2  -3  -1   75.89   10.40
   2  -3  -1   86.39   10.60
   2  -3  -1   83.89   10.00
  -2   3   0   98.59   10.30
  -2   3   0   75.39   10.40
  -2   3   0   84.59   11.30
  -2   3   0   86.09   10.10
  -2   3   0  106.79   11.40
  -2   3   0   83.69   11.20
   2  -3   0   95.79   10.60
   2  -3   0   74.89   10.60
   2  -3   0   74.89   10.00
   2  -3   0   87.09   10.80
  -2   3  -1 1268.07   90.09
  -2   3  -1 1227.98   90.39
  -2   3  -1 1360.16   88.49
  -2   3  -1 1395.66   89.99
   2  -3   1 1188.18   89.39
   2  -3   1 1355.66   90.79
   2  -3   1 1248.78   87.89
   2  -3   1 1312.17   89.79
  -2   3  -2 1125.49   69.39
  -2   3  -2  934.81   71.09
  -2   3  -2  969.20   71.89
  -2   3  -2 1012.70   71.79
   2  -3   2  980.30   71.29
   2  -3   2  904.11   70.89
   2  -3   2  968.10   71.89
   2  -3   2 1136.89   73.29
   2  -3   2  953.30   68.39
  -2   3  -3 1317.67  104.89
  -2   3  -3 1581.54  106.39
  -2   3  -3 1659.33  101.69
  -2   3  -3 1442.86  105.39
   2  -3   3 1622.84  106.59
   2  -3   3 1415.26  104.89
   2  -3   3 1429.46  100.79
   2  -3   3 1577.44  106.79
   2  -3   3 1523.15  105.89
  -2   3  -4  279.47   29.00
  -2   3  -4  317.07   30.50
  -2   3  -4  350.26   31.50
  -2   3  -4  344.97   24.70
  -2   3  -4  367.86   31.30
   2  -3   4  276.87   28.80
   2  -3   4  332.87   31.10
   2  -3   4  320.07   24.20
   2  -3   4  308.07   29.00
  -2   3  -5   -2.30    2.50
  -2   3  -5    9.40    7.40
  -2   3  -5    8.60    6.20
  -2   3  -5   -1.90    5.60
  -2   3  -5    5.80    8.60
   2  -3   5    1.10    2.90
   2  -3   5   16.90    7.60
   2  -3   5   -0.10    7.30
   2  -3   5   -0.20    5.40
   2  -3   5    2.20    8.10
  -2   3  -6   56.49   13.70
  -2   3  -6   46.50   12.40
  -2   3  -6   40.60   14.70
   2  -3   6   57.39   15.90
   2  -3   6   57.89   15.80
  -2   3  -7   76.19   17.90
  -2   3  -7   37.80   18.10
  -2   3  -7   66.29   16.80
   2  -3   7   52.99   15.90
   2  -3   7   27.80   14.60
   2  -3   7  101.69   18.60
  -2   3  -8   37.90   14.40
  -2   3  -8   16.00   10.00
  -2   3  -8   -3.40   12.50
   2  -3   8    1.20   10.20
   2  -3   9  103.89   29.10
   2  -4 -10  -17.00   11.00
   2  -4  -9  261.47   32.60
  -2   4   8   44.80   15.70
  -2   4   8   55.69   17.00
  -2   4   8   39.30   14.10
  -2   4   8   62.19   16.00
   2  -4  -8   55.99   17.50
   2  -4  -8   77.19   16.70
   2  -4  -8   28.10   14.40
   2  -4  -8   59.59   12.90
  -2   4   7   54.69   13.20
  -2   4   7   46.00   13.10
  -2   4   7   56.69   14.90
  -2   4   7   34.10   16.00
  -2   4   7   37.00   10.00
  -2   4   7   37.90   13.00
   2  -4  -7   54.39   11.60
   2  -4  -7   36.20   12.80
   2  -4  -7   71.29   16.00
  -2   4   6  281.67   27.20
  -2   4   6  228.08   28.20
  -2   4   6  255.87   28.40
  -2   4   6  229.48   24.50
  -2   4   6  205.78   22.10
   2  -4  -6  260.47   26.50
   2  -4  -6  264.07   23.70
   2  -4  -6  236.88   26.30
   2  -4  -6  205.98   23.50
   2  -4  -6  237.88   26.10
  -2   4   5  985.70   72.19
  -2   4   5 1013.00   73.59
  -2   4   5 1085.89   72.49
  -2   4   5 1059.99   74.39
   2  -4  -5  964.20   72.59
   2  -4  -5  913.41   72.69
   2  -4  -5  971.60   71.39
   2  -4  -5  835.42   70.09
   2  -4  -5  860.61   68.49
  -2   4   4  187.98   20.10
  -2   4   4  192.58   20.90
  -2   4   4  204.68   20.40
   2  -4  -4  169.48   19.00
   2  -4  -4  179.78   20.90
   2  -4  -4  182.78   17.90
   2  -4  -4  174.78   18.30
   2  -4  -4  214.78   21.00
   2  -4  -4  194.08   19.30
  -2   4   3   20.50    8.30
  -2   4   3   27.20    8.40
  -2   4   3   44.20    9.00
  -2   4   3   36.00    7.50
   2  -4  -3   35.90    7.10
   2  -4  -3   28.10    7.60
   2  -4  -3   44.50    9.20
   2  -4  -3   37.30    8.20
   2  -4  -3   38.90    8.90
   2  -4  -3   30.60    7.40
  -2   4   2   97.09   12.20
  -2   4   2   98.39   11.80
  -2   4   2   76.99   11.20
  -2   4   2  101.29   12.50
  -2   4   2   81.29   10.60
   2  -4  -2   85.49   12.20
   2  -4  -2   71.99   11.50
   2  -4  -2   89.89   11.20
   2  -4  -2   89.59   10.90
   2  -4  -2   72.39   10.60
  -2   4   1  532.35   41.00
  -2   4   1  511.15   40.30
  -2   4   1  563.14   40.70
  -2   4   1  499.05   39.60
  -2   4   1  503.35   39.70
  -2   4   1  513.85   40.30
   2  -4  -1  501.35   39.70
   2  -4  -1  545.05   40.90
  -2   4   0 2310.37  171.88
  -2   4   0 2605.74  172.68
  -2   4   0 2667.53  172.78
  -2   4   0 2418.56  172.08
   2  -4   0 2638.24  172.68
   2  -4   0 2780.52  173.28
   2  -4   0 2528.95  171.68
  -2   4  -1  526.65   40.80
  -2   4  -1  537.15   40.80
  -2   4  -1  572.04   40.20
  -2   4  -1  446.16   39.90
   2  -4   1  515.55   39.10
   2  -4   1  575.54   41.50
   2  -4   1  456.15   40.00
   2  -4   1  522.85   40.80
   2  -4   1  505.35   40.90
  -2   4  -2 4012.30  295.07
  -2   4  -2 4332.27  295.67
  -2   4  -2 4906.91  296.57
   2  -4   2 4427.96  292.77
   2  -4   2 4586.24  296.27
  -2   4  -3  271.47   26.90
  -2   4  -3  218.68   25.20
  -2   4  -3  286.37   22.90
  -2   4  -3  227.18   24.40
   2  -4   3  233.48   24.60
   2  -4   3  258.17   21.70
   2  -4   3  219.58   25.30
   2  -4   3  273.07   25.40
   2  -4   3  267.47   25.50
  -2   4  -4   14.70    7.50
  -2   4  -4   -7.70    6.40
  -2   4  -4    9.40    8.20
  -2   4  -4    1.90    8.20
  -2   4  -4   -5.50    4.30
   2  -4   4   -2.90    6.50
   2  -4   4    3.90    8.30
   2  -4   4   -4.00    6.00
   2  -4   4    7.20    8.20
   2  -4   4   10.10    4.50
  -2   4  -5    1.60    6.90
  -2   4  -5   32.00   12.60
  -2   4  -5    5.60    6.00
  -2   4  -5    9.40    8.70
  -2   4  -5    4.70    4.50
   2  -4   5    3.40    4.40
   2  -4   5    4.10    7.10
   2  -4   5    4.80    9.40
   2  -4   5   11.30    7.40
   2  -4   5   -7.20    8.40
  -2   4  -6  189.58   26.70
  -2   4  -6  218.58   28.80
  -2   4  -6  253.37   50.59
  -2   4  -6  201.78   27.70
   2  -4   6  213.18   29.00
   2  -4   6  256.27   28.30
  -2   4  -7  321.47   36.60
  -2   4  -7  358.86   37.60
  -2   4  -7  316.07   44.80
   2  -4   7  424.16   41.30
  -2   4  -8   19.30   14.80
  -2   4  -8   -0.70   12.80
   2  -4   8   -3.90   10.60
  -2   4  -9  -14.90   13.30
  -2   4  -9   27.20   19.90
   2  -5 -10  -17.40   11.00
   2  -5  -9  201.88   28.50
  -2   5   8   29.30   14.60
  -2   5   8   35.30   14.90
  -2   5   8   39.40   18.70
  -2   5   8   39.70   15.30
   2  -5  -8   23.60   15.20
  -2   5   7  149.39   33.80
  -2   5   7  247.68   29.10
  -2   5   7  158.08   27.40
  -2   5   7  257.27   27.50
   2  -5  -7  196.38   26.70
   2  -5  -7  218.88   27.70
   2  -5  -7  156.18   23.50
   2  -5  -7  187.38   22.20
   2  -5  -7  224.68   27.30
  -2   5   6  111.89   19.10
  -2   5   6  101.99   17.80
  -2   5   6  108.79   18.30
   2  -5  -6   71.99   15.40
   2  -5  -6   81.29   13.40
   2  -5  -6   55.49   12.20
   2  -5  -6   67.99   16.50
   2  -5  -6   65.39   14.20
  -2   5   5  178.38   23.50
  -2   5   5  217.38   22.70
  -2   5   5  181.58   22.10
  -2   5   5  189.68   22.30
   2  -5  -5  196.08   21.60
   2  -5  -5  171.58   19.30
   2  -5  -5  154.68   20.70
   2  -5  -5  193.68   22.10
   2  -5  -5  147.89   26.90
  -2   5   4  423.56   35.80
  -2   5   4  383.86   35.00
  -2   5   4  341.77   34.20
  -2   5   4  428.76   34.30
   2  -5  -4  403.56   31.10
   2  -5  -4  370.56   32.70
   2  -5  -4  373.56   31.10
   2  -5  -4  361.56   35.20
   2  -5  -4  342.97   33.10
  -2   5   3 1054.79   75.29
  -2   5   3 1068.69   73.99
   2  -5  -3  913.41   72.69
   2  -5  -3 1048.50   72.09
   2  -5  -3  994.60   74.99
   2  -5  -3  908.81   73.49
   2  -5  -3 1099.39   75.29
   2  -5  -3 1006.60   71.29
  -2   5   2   86.49   14.50
  -2   5   2  104.49   12.60
  -2   5   2   72.89   12.90
  -2   5   2   74.99   14.50
  -2   5   2  112.89   14.00
   2  -5  -2   78.09   12.10
   2  -5  -2   83.09   12.20
   2  -5  -2   88.99   13.10
   2  -5  -2   77.99   13.90
   2  -5  -2   93.99   13.50
  -2   5   1  414.66   35.10
  -2   5   1  450.25   35.80
  -2   5   1  365.76   35.30
  -2   5   1  428.76   35.00
   2  -5  -1  462.95   36.00
   2  -5  -1  406.26   33.90
   2  -5  -1  391.76   34.90
  -2   5   0  382.36   33.00
  -2   5   0  421.16   33.40
  -2   5   0  324.97   31.20
  -2   5   0  428.56   33.30
  -2   5   0  353.96   32.00
  -2   5   0  383.66   33.00
   2  -5   0  437.66   34.50
   2  -5   0  344.57   32.20
   2  -5   0  404.96   33.60
   2  -5   0  413.66   33.20
  -2   5  -1 1848.52  126.89
  -2   5  -1 1833.02  126.79
  -2   5  -1 1672.93  125.89
  -2   5  -1 2025.90  126.39
   2  -5   1 1886.61  127.19
   2  -5   1 1801.52  134.19
   2  -5   1 1696.33  124.59
  -2   5  -2  273.27   28.20
  -2   5  -2  257.87   27.50
  -2   5  -2  304.17   27.70
  -2   5  -2  329.37   27.20
   2  -5   2  295.87   27.90
   2  -5   2  244.88   26.10
   2  -5   2  268.87   25.20
   2  -5   2  300.17   28.20
   2  -5   2  304.97   27.70
  -2   5  -3  245.58   27.40
  -2   5  -3  297.37   25.90
  -2   5  -3  248.48   25.50
  -2   5  -3  228.58   27.40
  -2   5  -3  233.38   26.90
   2  -5   3  240.28   25.40
   2  -5   3  294.87   28.10
   2  -5   3  249.68   27.20
   2  -5   3  292.67   28.60
   2  -5   3  269.87   23.70
  -2   5  -4   53.19   10.70
  -2   5  -4   43.80   13.50
  -2   5  -4   21.10   10.90
  -2   5  -4   36.00    9.70
   2  -5   4   24.20    8.40
   2  -5   4   54.79   12.80
   2  -5   4   33.20    8.20
   2  -5   4   64.49   14.00
   2  -5   4   28.90   11.40
  -2   5  -5  129.09   22.60
  -2   5  -5  113.49   22.40
  -2   5  -5  126.19   20.10
  -2   5  -5  132.39   25.60
   2  -5   5  131.69   22.20
   2  -5   5  150.78   15.40
   2  -5   5  140.59   25.50
  -2   5  -6   23.40   14.20
  -2   5  -6   43.30   13.90
  -2   5  -6   17.90   13.30
   2  -5   6   32.10   13.60
   2  -5   6   41.60   15.80
   2  -5   6   44.30   15.90
  -2   5  -7   35.90   14.80
  -2   5  -7   15.10   13.60
  -2   5  -7   -3.40   12.70
   2  -5   7   18.90   25.40
  -2   5  -8   44.60   14.80
  -2   5  -8   44.00   15.20
   2  -5   8   23.80   18.30
   2  -6  -9    4.10   13.30
  -2   6   8   57.99   21.80
  -2   6   8   17.30   13.30
  -2   6   8   19.80   14.00
  -2   6   8    6.50   14.90
   2  -6  -8   17.00   13.50
  -2   6   7   19.70   14.50
  -2   6   7   18.60   12.30
  -2   6   7   47.70   13.80
   2  -6  -7   21.90   14.10
   2  -6  -7   52.09   14.20
   2  -6  -7   57.19   18.10
   2  -6  -7   20.40   10.70
  -2   6   6  449.16   38.10
  -2   6   6  383.66   38.90
  -2   6   6  273.07   46.80
  -2   6   6  353.96   39.40
   2  -6  -6  398.16   37.50
   2  -6  -6  372.16   36.60
   2  -6  -6  386.76   38.20
   2  -6  -6  362.36   36.80
   2  -6  -6  367.86   32.30
   2  -6  -6  366.16   32.50
  -2   6   5   14.10    9.20
  -2   6   5   -0.20    9.70
  -2   6   5    2.30    6.50
  -2   6   5   11.80   11.60
   2  -6  -5    7.40    7.70
   2  -6  -5   10.40   10.60
   2  -6  -5   -0.40    7.80
   2  -6  -5   19.70    8.10
   2  -6  -5   23.70    9.70
   2  -6  -5    0.40    9.20
  -2   6   4   -2.00    6.20
  -2   6   4    9.20    6.80
  -2   6   4    6.60    6.30
  -2   6   4   -4.30    6.40
   2  -6  -4    9.60    5.70
   2  -6  -4    3.60    5.70
   2  -6  -4    9.80    8.20
   2  -6  -4   12.70    8.00
   2  -6  -4   -3.40    4.40
   2  -6  -4    3.80    5.80
  -2   6   3   71.39   13.20
  -2   6   3   72.19   11.70
  -2   6   3   65.79   13.40
  -2   6   3   70.09   13.50
   2  -6  -3   71.09   12.90
   2  -6  -3   66.89   13.20
   2  -6  -3   47.50    9.50
   2  -6  -3   51.59   11.50
   2  -6  -3   52.19   12.00
  -2   6   2   24.40    8.80
  -2   6   2   14.90    7.80
  -2   6   2   11.30    6.60
  -2   6   2   19.40    6.70
  -2   6   2    8.00    6.80
  -2   6   2   13.30    6.30
   2  -6  -2   14.40    6.20
   2  -6  -2   32.90    8.00
   2  -6  -2   21.00    8.40
   2  -6  -2    7.80    7.10
   2  -6  -2   31.60    9.80
  -2   6   1   -4.80    4.80
  -2   6   1    0.30    5.50
  -2   6   1    3.00    6.60
  -2   6   1    8.60    6.10
  -2   6   1    3.90    7.20
  -2   6   1    5.80    6.30
   2  -6  -1   -2.70    5.30
   2  -6  -1   -6.30    5.00
   2  -6  -1    4.10    5.70
  -2   6   0 1516.35  106.39
  -2   6   0 1428.26  104.79
  -2   6   0 1647.44  106.89
  -2   6   0 1328.37  104.79
  -2   6   0 1497.95  106.19
   2  -6   0 1469.55  106.59
   2  -6   0 1650.03  105.99
   2  -6   0 1392.76  104.59
   2  -6   0 1448.96  109.99
  -2   6  -1 1085.19   79.59
  -2   6  -1 1024.20   78.89
  -2   6  -1 1170.38   79.19
  -2   6  -1  931.41   77.49
   2  -6   1 1029.20   77.39
   2  -6   1 1179.38   79.39
   2  -6   1 1063.49   79.59
   2  -6   1 1020.60   78.29
  -2   6  -2 1532.85  115.79
  -2   6  -2 1439.06  124.59
  -2   6  -2 1498.05  115.79
   2  -6   2 1819.62  117.69
   2  -6   2 1482.95  115.09
   2  -6   2 1584.14  113.89
   2  -6   2 1888.61  119.09
   2  -6   2 1801.32  118.19
  -2   6  -3   21.20   10.40
  -2   6  -3   21.10   11.00
  -2   6  -3   19.20   10.90
  -2   6  -3    8.10    8.60
  -2   6  -3   40.60   11.50
   2  -6   3   24.50    8.20
   2  -6   3   26.20    9.40
   2  -6   3   49.70   12.90
   2  -6   3   20.60    8.20
   2  -6   3   30.50   10.20
  -2   6  -4   67.39   13.70
  -2   6  -4   61.29   16.10
  -2   6  -4   49.70   15.40
  -2   6  -4   60.19   14.20
   2  -6   4   70.19   15.20
   2  -6   4   76.69   16.70
   2  -6   4   71.79   15.40
   2  -6   4   68.89   16.80
   2  -6   4   66.09   12.40
  -2   6  -5    7.10    8.40
  -2   6  -5    2.90    6.60
  -2   6  -5   10.00   10.90
  -2   6  -5    2.20    7.30
   2  -6   5   15.50   12.40
   2  -6   5    6.30   11.50
   2  -6   5    0.80    9.50
   2  -6   5  -13.50    6.80
  -2   6  -6   18.30   13.00
  -2   6  -6   -0.50    8.90
  -2   6  -6   -3.20   10.20
   2  -6   6   14.60   14.20
  -2   6  -7   13.30   13.10
  -2   6  -7    2.40   12.60
   2  -6   7   20.50   18.00
  -2   6  -8   59.99   17.30
  -2   6  -8   66.69   20.20
  -2   7   8  409.36   42.80
   2  -7  -8  357.26   40.40
  -2   7   7   13.70   13.40
  -2   7   7   21.70   17.00
  -2   7   7    6.30   13.30
   2  -7  -7   39.70   12.70
   2  -7  -7   33.80   12.80
  -2   7   6  147.99   30.00
  -2   7   6   97.39   20.50
  -2   7   6  155.98   25.50
   2  -7  -6  121.49   24.50
   2  -7  -6  121.09   20.90
  -2   7   5   42.20   16.20
  -2   7   5   62.59   17.60
  -2   7   5   39.00   13.00
   2  -7  -5   66.69   11.80
   2  -7  -5   34.60   11.50
   2  -7  -5   52.89   15.30
   2  -7  -5   46.10   13.60
   2  -7  -5   51.29   10.90
   2  -7  -5   24.30   12.00
  -2   7   4   66.89   17.30
  -2   7   4   41.40   13.70
  -2   7   4   86.59   17.80
  -2   7   4   82.99   15.00
   2  -7  -4   83.99   13.20
   2  -7  -4   72.39   16.20
   2  -7  -4   91.29   13.30
   2  -7  -4   65.09   14.70
   2  -7  -4   69.69   15.40
   2  -7  -4   72.29   15.00
  -2   7   3  559.04   47.80
  -2   7   3  542.75   49.80
  -2   7   3  555.54   46.10
  -2   7   3  712.73   53.29
  -2   7   3  632.14   52.09
   2  -7  -3  580.74   46.30
   2  -7  -3  571.14   51.59
   2  -7  -3  558.74   48.60
   2  -7  -3  633.84   50.79
   2  -7  -3  647.24   51.09
  -2   7   2   56.49   11.80
  -2   7   2   45.10   12.90
  -2   7   2   78.59   16.50
  -2   7   2   55.09   14.20
  -2   7   2   47.80   12.20
  -2   7   2   61.19   12.80
   2  -7  -2   54.09   11.60
   2  -7  -2   38.50   10.70
   2  -7  -2   61.49   13.80
  -2   7   1   63.79   13.10
  -2   7   1   48.20   15.40
  -2   7   1   41.00   11.60
  -2   7   1   45.60   11.10
  -2   7   1   37.80   10.50
  -2   7   1   52.29   12.20
   2  -7  -1   56.19   13.30
   2  -7  -1   34.70   10.20
   2  -7  -1   42.40   11.90
  -2   7   0   88.49   14.40
  -2   7   0  164.48   20.60
  -2   7   0  123.09   17.10
  -2   7   0  115.99   18.70
  -2   7   0  104.79   15.20
  -2   7   0   93.49   17.10
   2  -7   0  129.89   18.70
   2  -7   0  125.79   16.70
   2  -7   0  149.59   18.60
  -2   7  -1   33.30   12.20
  -2   7  -1   31.50   12.20
  -2   7  -1   37.50   11.10
  -2   7  -1   32.30   10.20
   2  -7   1   39.80   11.00
   2  -7   1   28.10   11.70
   2  -7   1   25.90   10.40
   2  -7   1   37.80   11.60
  -2   7  -2   18.20   10.20
  -2   7  -2   18.80    8.60
  -2   7  -2   22.70   10.80
  -2   7  -2   38.30   12.10
   2  -7   2   28.70   11.20
   2  -7   2   14.00    8.00
   2  -7   2   36.60   13.00
   2  -7   2   29.30    9.10
   2  -7   2   35.10   13.00
  -2   7  -3  128.89   22.50
  -2   7  -3  170.38   25.40
  -2   7  -3  161.38   23.70
  -2   7  -3  168.68   22.40
   2  -7   3  215.28   26.20
   2  -7   3  139.89   20.20
   2  -7   3  142.79   24.20
   2  -7   3  125.69   18.80
   2  -7   3  174.68   21.60
  -2   7  -4   32.90   11.50
  -2   7  -4   48.80   14.80
  -2   7  -4   27.50   14.30
   2  -7   4   16.80   10.30
   2  -7   4   38.40   12.90
   2  -7   4   44.80   12.60
   2  -7   4   40.60   10.90
  -2   7  -5   43.90   13.30
  -2   7  -5   43.90   14.60
  -2   7  -5   69.69   19.50
  -2   7  -5   80.69   18.10
   2  -7   5   61.69   20.20
  -2   7  -6   24.00   15.30
  -2   7  -6   16.80   13.20
   2  -7   6    8.90   12.50
  -2   7  -7   22.50   19.70
  -2   7  -7   47.70   18.90
  -2   8   8   19.90   17.40
   2  -8  -8   20.20   13.30
  -2   8   7   29.40   16.90
   2  -8  -7    3.70   12.40
  -2   8   6  -10.40   12.30
  -2   8   6   -6.40   11.10
  -2   8   6    6.60   13.00
   2  -8  -6   16.00   10.50
   2  -8  -6   10.20   10.60
  -2   8   5  309.77   34.30
  -2   8   5  295.87   37.80
   2  -8  -5  247.18   31.50
   2  -8  -5  231.08   27.50
   2  -8  -5  202.68   27.30
   2  -8  -5  229.78   29.50
  -2   8   4  249.97   30.10
  -2   8   4  284.07   28.90
  -2   8   4  209.98   31.50
   2  -8  -4  264.57   25.00
   2  -8  -4  207.08   27.80
   2  -8  -4  282.57   30.50
   2  -8  -4  260.67   30.50
   2  -8  -4  268.87   30.70
  -2   8   3   16.60   10.30
  -2   8   3    1.20    7.80
  -2   8   3    3.70    6.60
  -2   8   3    7.80    9.50
  -2   8   3   20.80   11.50
   2  -8  -3    8.60    9.70
   2  -8  -3    3.00    7.40
   2  -8  -3   15.10   10.40
  -2   8   2  576.54   52.39
  -2   8   2  477.85   45.10
  -2   8   2  568.54   49.50
  -2   8   2  521.15   47.10
  -2   8   2  535.15   46.70
  -2   8   2  657.23   52.89
   2  -8  -2  555.74   49.00
   2  -8  -2  589.64   50.79
   2  -8  -2  615.04   46.10
  -2   8   1  118.39   26.40
  -2   8   1  125.89   18.60
  -2   8   1   89.19   17.30
  -2   8   1  166.38   21.10
  -2   8   1   96.09   17.40
  -2   8   1  130.09   17.80
   2  -8  -1  110.49   17.10
   2  -8  -1   97.29   19.80
   2  -8  -1  135.49   19.10
  -2   8   0   22.50    9.70
  -2   8   0   20.60    8.40
  -2   8   0   22.40    9.90
  -2   8   0   10.60    8.80
  -2   8   0   18.80   12.40
  -2   8   0   22.10   10.60
   2  -8   0   17.40    9.90
   2  -8   0    9.20    9.60
   2  -8   0    5.20    7.20
  -2   8  -1  514.35   43.60
  -2   8  -1  423.76   43.20
  -2   8  -1  416.46   41.70
  -2   8  -1  409.36   40.60
  -2   8  -1  427.66   41.60
  -2   8  -1  538.05   45.20
   2  -8   1  521.25   44.70
   2  -8   1  499.85   42.30
   2  -8   1  518.15   59.29
  -2   8  -2  142.39   19.80
  -2   8  -2  154.88   21.30
  -2   8  -2  130.19   22.50
   2  -8   2  127.59   22.30
   2  -8   2  161.28   23.70
   2  -8   2  100.79   19.70
   2  -8   2  195.08   32.70
  -2   8  -3   -4.20    7.60
  -2   8  -3    3.70    8.50
  -2   8  -3  -14.70   10.10
  -2   8  -3   -6.30    9.40
   2  -8   3   -0.60   10.90
   2  -8   3    4.80    6.30
   2  -8   3    1.90    9.20
  -2   8  -4  210.18   27.80
  -2   8  -4  172.58   28.70
  -2   8  -4  246.38   26.80
   2  -8   4  203.38   35.20
   2  -8   4  166.88   28.80
   2  -8   4  182.18   24.40
  -2   8  -5    8.10   10.10
  -2   8  -5   19.90   11.10
   2  -8   5   26.50   17.30
  -2   8  -6  -17.10   12.20
  -2   8  -6    7.30   13.40
  -2   8  -7  -10.00   12.20
  -2   8  -7   20.40   15.70
  -2   9   7  -11.70   16.80
  -2   9   6   71.09   20.30
   2  -9  -6   26.90   12.40
  -2   9   5  -11.10   10.90
  -2   9   5   25.00   13.80
  -2   9   5   23.00   15.80
   2  -9  -5    0.90   10.10
  -2   9   4  110.49   18.90
  -2   9   4  101.09   23.00
  -2   9   4   87.69   20.90
  -2   9   4  154.18   25.30
  -2   9   3   94.29   22.70
  -2   9   3   74.19   14.30
  -2   9   3  105.89   22.60
  -2   9   3   73.99   17.10
   2  -9  -3   86.89   18.70
   2  -9  -3   77.19   18.80
  -2   9   2   86.89   20.20
  -2   9   2   56.79   15.40
  -2   9   2   79.69   14.70
  -2   9   2   42.60   13.50
  -2   9   2   75.59   16.30
   2  -9  -2  109.89   21.00
   2  -9  -2   76.79   16.80
   2  -9  -2   68.49   15.20
  -2   9   1  170.78   24.50
  -2   9   1  184.58   24.80
  -2   9   1  204.58   24.80
  -2   9   1  171.98   23.50
  -2   9   1  152.38   21.00
  -2   9   1  156.28   24.20
   2  -9  -1  183.08   25.20
   2  -9  -1  188.28   27.10
   2  -9  -1  192.48   24.00
  -2   9   0   43.00   13.80
  -2   9   0   22.30   13.00
  -2   9   0   32.20   13.40
  -2   9   0   41.10   14.60
  -2   9   0   38.70   12.70
   2  -9   0   39.80   12.30
   2  -9   0   47.20   14.50
   2  -9   0   59.29   15.80
   2  -9   0   19.20   12.40
  -2   9  -1    0.40    7.00
  -2   9  -1    3.80    8.80
  -2   9  -1   -8.60    9.70
  -2   9  -1  -21.60   10.10
  -2   9  -1  -11.00    8.00
  -2   9  -1    9.60   11.60
   2  -9   1  -13.60   10.00
   2  -9   1    0.70    9.40
   2  -9   1    0.70    9.70
   2  -9   1   -5.30    9.50
  -2   9  -2   48.00   14.30
  -2   9  -2   56.29   18.40
  -2   9  -2   26.50   11.90
  -2   9  -2   66.49   15.60
   2  -9   2   70.69   17.80
   2  -9   2   63.79   15.30
   2  -9   2   37.40   16.40
   2  -9   2   41.10   11.80
  -2   9  -3   40.90   14.40
  -2   9  -3   20.30   11.50
  -2   9  -3   16.00   13.20
   2  -9   3   14.60   12.30
   2  -9   3   41.80   14.60
   2  -9   3   32.10   12.80
  -2   9  -4   24.80   13.00
  -2   9  -4   48.30   15.00
  -2   9  -4   16.10   12.30
   2  -9   4   25.80   21.80
  -2   9  -5    9.70   11.60
  -2   9  -5    7.30    9.80
  -2   9  -6    4.20   16.00
  -2  10   6  105.79   26.50
  -2  10   5    6.60   11.90
  -2  10   5    2.00   16.00
  -2  10   4   54.39   15.60
  -2  10   4  101.29   23.30
  -2  10   4   52.69   14.20
  -2  10   3   -9.70    9.90
  -2  10   3   25.60   10.90
  -2  10   3   25.30   16.20
  -2  10   3   11.40   12.50
  -2  10   2   -5.60    9.60
  -2  10   2   13.70    9.30
  -2  10   2   11.20   13.20
  -2  10   2   35.20   15.20
  -2  10   1  175.58   28.50
  -2  10   1  202.98   26.00
  -2  10   1  107.89   22.80
  -2  10   1  162.08   21.70
  -2  10   1  155.78   22.30
  -2  10   0   11.60   10.50
  -2  10   0   12.40   10.80
  -2  10   0   -2.80    9.10
  -2  10   0    9.70   10.10
  -2  10   0   -7.20   10.40
   2 -10   0   22.00   13.90
  -2  10  -1    5.90   13.20
  -2  10  -1   11.20   11.30
  -2  10  -1   23.40   11.90
   2 -10   1   15.90   13.80
  -2  10  -2   30.50   15.60
  -2  10  -2   51.89   16.80
  -2  10  -2   34.20   13.50
   2 -10   2   18.60   14.20
  -2  10  -3   -5.10   13.60
  -2  10  -3  -14.50   12.30
  -2  10  -3   -3.20   11.30
  -2  10  -4  324.17   41.40
  -2  10  -4  298.97   40.30
  -2  10  -4  354.56   38.90
  -2  10  -5   30.90   19.00
  -2  11   5    3.20   13.00
  -2  11   5    0.70   13.30
  -2  11   4    3.90   12.30
  -2  11   3   25.50   14.20
  -2  11   3   35.20   14.90
  -2  11   2   22.00   13.30
  -2  11   2   15.20   13.30
  -2  11   1   18.40   12.50
  -2  11   1   -3.50   12.40
  -2  11   0    1.30   11.50
  -2  11   0    5.80   14.60
  -2  11  -1   16.40   12.20
  -2  11  -1   49.00   18.70
  -2  11  -1   26.90   15.60
  -2  11  -2  -10.70   13.90
  -2  11  -2   21.30   13.20
  -2  11  -2   44.00   16.00
  -2  11  -3    4.40   10.30
  -2  11  -3   27.90   14.50
  -2  12   3   39.80   17.30
  -2  12   3   -3.50   18.30
  -2  12   2    0.00   13.70
  -2  12   2   19.80   17.60
  -2  12   1   18.10   17.40
  -2  12   1   17.50   14.40
  -2  12   0   20.40   17.00
  -2  12   0   53.49   17.60
  -2  12  -1   29.70   17.20
  -2  12  -1   11.40   17.20
   3  12  -2   18.10   15.60
   3  12  -2   -7.60   10.70
   3  12  -1  -22.20   11.90
   3  12  -1    5.10   11.10
   3  12   0  -24.60   10.70
   3  11  -5   21.80   18.00
   3  11  -4   63.39   18.20
   3  11  -4    7.60   11.30
   3  11  -3   -8.90   10.50
   3  11  -3   22.60   16.00
   3  11  -2   31.10   17.70
   3  11  -2   17.70   13.40
   3  11  -1    2.40   12.20
   3  11  -1   29.00   16.20
   3  11   0   27.90   12.50
   3  11   0   41.60   19.20
   3  11   1   95.99   24.10
   3  11   1   44.30   15.40
   3  11   2    0.30   12.60
   3  11   2   -5.20   10.30
   3  11   3   -2.40   18.40
   3  11   3   32.40   15.80
   3  10  -6   12.80   14.50
   3  10  -6    9.30   14.40
   3  10  -6   26.30   14.50
   3  10  -5    7.70   12.00
   3  10  -5   49.50   15.50
   3  10  -5   13.80   10.90
   3  10  -4   13.60   12.40
   3  10  -4   -5.70    8.10
   3  10  -4   24.90   12.20
   3  10  -4   13.70   13.40
   3  10  -3   47.90   13.30
   3  10  -3   47.60   13.20
   3  10  -3   16.30   12.90
   3  10  -3   20.70   13.80
   3  10  -2  -19.80    9.50
   3  10  -2   -1.40    9.20
   3  10  -1    8.50   10.40
   3  10  -1   11.90    9.40
   3  10   0   13.60    7.70
   3  10   0   17.00   12.80
   3  10   1   21.70   13.20
   3  10   1   25.00   13.50
   3  10   2   12.70   12.40
   3  10   2   41.50   18.30
   3  10   3   72.09   19.10
   3  10   3   67.89   18.30
   3  10   4   46.30   16.50
   3  10   4    2.30   11.20
   3   9  -7   29.10   14.70
   3   9  -7   -5.60   11.00
   3   9  -7   -9.00   13.20
   3   9  -7   12.80   12.50
   3   9  -6    2.00   15.30
   3   9  -6   26.60   14.00
   3   9  -6   30.90   15.20
   3   9  -6   13.00   15.20
  -3  -9   5    6.80    9.20
  -3  -9   5    3.80   11.10
  -3  -9   5   24.10   15.00
   3   9  -5   18.10   11.70
   3   9  -5   -1.80   11.80
   3   9  -5    4.80   10.50
  -3  -9   4   19.60   10.10
  -3  -9   4   29.30   10.80
  -3  -9   4   42.50   13.10
   3   9  -4   18.60   11.60
   3   9  -4   11.30   12.40
   3   9  -4   20.40   14.50
  -3  -9   3   82.09   19.50
  -3  -9   3  119.69   17.40
  -3  -9   3   74.09   15.10
  -3  -9   3   99.39   20.50
   3   9  -3   95.59   20.50
   3   9  -3  115.09   17.90
   3   9  -3   99.79   18.40
  -3  -9   2  154.18   22.30
  -3  -9   2  141.19   18.50
  -3  -9   2  143.69   24.50
   3   9  -2  156.98   19.80
   3   9  -2  141.39   20.60
   3   9  -2  116.29   23.70
   3   9  -2  126.79   18.90
  -3  -9   1    5.50    7.50
  -3  -9   1   -8.20    6.40
   3   9  -1   -5.10    6.30
   3   9  -1   -5.80    8.00
  -3  -9   0  180.98   23.30
   3   9   0  157.68   27.30
   3   9   0  184.58   22.80
  -3  -9  -1   35.90   14.50
   3   9   1   62.49   17.50
   3   9   1   57.09   12.60
  -3  -9  -2   -6.20    7.70
   3   9   2    3.40    8.90
   3   9   2    7.10    9.60
  -3  -9  -3   62.79   21.40
   3   9   3   49.00   15.00
   3   9   4   37.50   13.70
   3   9   4   24.30   15.00
   3   9   5   14.30   13.00
   3   9   5   12.90   14.00
   3   8  -8    5.70   12.00
   3   8  -8   12.30   13.20
   3   8  -8   -7.70    8.90
   3   8  -8   12.50   14.10
  -3  -8   7   -3.70   12.50
   3   8  -7   22.10   13.90
   3   8  -7   29.50   12.70
   3   8  -7    6.70   14.20
   3   8  -7   12.30   13.70
  -3  -8   6   29.40   14.70
  -3  -8   6   48.00   13.50
  -3  -8   6   69.89   16.90
   3   8  -6   75.89   17.90
   3   8  -6   52.09   14.50
   3   8  -6   35.40   15.80
  -3  -8   5   -2.60   10.90
  -3  -8   5    8.50    8.40
  -3  -8   5    5.90    8.90
  -3  -8   5   26.80   11.00
   3   8  -5   16.20   11.60
   3   8  -5    4.20   10.30
   3   8  -5    8.10    9.00
   3   8  -5   11.40    9.60
  -3  -8   4  103.99   15.40
  -3  -8   4  109.79   20.90
  -3  -8   4   95.49   17.10
   3   8  -4  104.99   17.20
   3   8  -4   88.79   17.90
   3   8  -4   93.99   20.20
  -3  -8   3   19.00   10.90
  -3  -8   3   13.80    7.80
  -3  -8   3    6.50    7.70
  -3  -8   3   12.30    9.50
   3   8  -3   26.80   10.30
   3   8  -3    8.40    8.90
   3   8  -3    2.30   12.30
  -3  -8   2   45.60   10.30
  -3  -8   2   64.59   14.30
  -3  -8   2   60.19   11.60
   3   8  -2   49.99   11.80
   3   8  -2   57.09   12.20
   3   8  -2   73.79   13.00
  -3  -8   1   22.80    7.00
  -3  -8   1   13.30    9.80
  -3  -8   1   31.00   11.00
   3   8  -1   21.70    6.90
   3   8  -1   29.80   12.80
   3   8  -1   22.40    9.10
   3   8  -1   21.00    7.80
   3   8  -1   13.60    7.00
  -3  -8   0  118.79   23.20
  -3  -8   0  126.59   13.60
   3   8   0  150.28   14.20
   3   8   0  116.69   14.20
   3   8   0   99.89   16.90
   3   8   0  168.28   24.10
  -3  -8  -1   80.39   19.00
   3   8   1   92.29   21.40
   3   8   1  102.89   12.80
   3   8   2  849.72   67.99
   3   8   2  849.12   87.79
  -3  -8  -3  201.18   23.30
  -3  -8  -3  224.78   27.00
   3   8   3  165.48   32.60
   3   8   3  175.78   24.70
  -3  -8  -4   48.60   16.00
   3   8   4   62.89   17.90
   3   8   4   79.29   18.40
   3   8   5   34.90   13.90
   3   8   5   21.00   11.60
   3   8   6  -17.30    9.30
   3   7  -9   33.90   23.20
   3   7  -9    8.90   12.30
   3   7  -8   11.40   13.50
   3   7  -8   11.70    9.90
   3   7  -8   -0.70   10.10
  -3  -7   7   -9.90    6.30
  -3  -7   7   13.90    9.90
   3   7  -7   -4.30    6.90
   3   7  -7   -4.80   11.80
   3   7  -7   -4.70    8.90
   3   7  -7    4.20   11.20
  -3  -7   6   13.20    9.30
   3   7  -6   13.60   11.30
   3   7  -6   25.90   15.00
   3   7  -6   11.60   10.30
   3   7  -6   24.40   13.00
  -3  -7   5   29.60   11.10
  -3  -7   5   14.60   10.40
  -3  -7   5   13.00   11.90
  -3  -7   5   11.10    9.70
   3   7  -5    4.00   10.90
   3   7  -5   21.10   10.60
   3   7  -5    9.40   11.10
   3   7  -5   25.10   13.10
  -3  -7   4    7.20    8.20
  -3  -7   4   -1.90    8.80
  -3  -7   4    5.00    6.90
  -3  -7   4   13.30    7.40
  -3  -7   4    0.60    6.70
   3   7  -4    1.90    8.20
   3   7  -4  -11.30    7.70
   3   7  -4    0.60    5.10
   3   7  -4   -6.00    8.60
   3   7  -4  -13.90    7.70
  -3  -7   3    7.30    7.90
  -3  -7   3   -0.70    7.30
  -3  -7   3    8.50    7.20
  -3  -7   3   10.10    6.20
   3   7  -3   14.40    8.20
   3   7  -3   16.10    8.80
   3   7  -3   22.70    9.80
   3   7  -3    8.50    8.50
  -3  -7   2   -0.50    4.80
  -3  -7   2   17.90    8.60
  -3  -7   2   14.80    8.20
  -3  -7   2    8.30    5.70
   3   7  -2    6.30    6.80
   3   7  -2   -4.70    5.90
   3   7  -2    4.10    7.20
   3   7  -2   12.80    8.30
   3   7  -2    7.80    6.20
  -3  -7   1  267.27   21.80
  -3  -7   1  243.88   26.70
  -3  -7   1  204.48   26.70
   3   7  -1  239.08   22.30
   3   7  -1  203.38   20.50
   3   7  -1  275.47   25.80
   3   7  -1  248.98   24.70
   3   7  -1  248.38   27.40
   3   7  -1  269.77   22.20
  -3  -7   0   33.40    9.70
  -3  -7   0   50.09   11.80
  -3  -7   0   31.20   10.40
  -3  -7   0   26.00    5.90
   3   7   0   24.90   12.40
   3   7   0   36.20   10.30
   3   7   0   38.40    6.90
   3   7   0   26.60    6.30
   3   7   0   32.00    9.80
   3   7   0   20.50    6.10
  -3  -7  -1   39.60   12.70
  -3  -7  -1   34.50   10.40
   3   7   1   25.90    6.50
   3   7   1   35.60   13.10
   3   7   1   38.30   11.00
   3   7   1   40.30   10.80
   3   7   1   27.70    6.50
  -3  -7  -2  224.58   24.10
  -3  -7  -2  214.68   25.30
   3   7   2  149.49   22.00
   3   7   2  153.88   16.60
   3   7   2  188.48   22.80
   3   7   2  212.98   17.30
   3   7   2  212.58   25.70
  -3  -7  -3   44.60   12.50
  -3  -7  -3   39.20   13.20
   3   7   3   36.10   12.30
   3   7   3   51.89   14.40
  -3  -7  -4   14.70    9.40
  -3  -7  -4   14.40   10.80
   3   7   4    9.00   10.90
   3   7   4    9.30    9.20
   3   7   5  -15.20    7.80
   3   7   5   17.10   11.00
   3   7   6    5.70   11.40
   3   6  -9    6.30   13.80
   3   6  -9   41.70   16.30
   3   6  -9    1.80   16.50
  -3  -6   8   20.60   15.20
  -3  -6   8   11.00    9.80
   3   6  -8   -8.80    9.20
   3   6  -8   -4.40   11.80
   3   6  -8   13.90   11.20
   3   6  -8   12.10    9.80
  -3  -6   7    7.60    7.70
  -3  -6   7  -10.40    9.90
  -3  -6   7   -0.60    7.60
  -3  -6   7    6.00   10.00
   3   6  -7    4.60    8.40
   3   6  -7   20.10   12.10
   3   6  -7   12.80   13.30
   3   6  -7   13.30   11.00
  -3  -6   6  435.16   41.30
  -3  -6   6  406.16   39.70
  -3  -6   6  496.05   42.00
   3   6  -6  465.85   41.90
   3   6  -6  403.06   41.10
   3   6  -6  412.76   42.00
  -3  -6   5   40.40   12.60
  -3  -6   5   73.19   16.50
  -3  -6   5   65.09   14.00
   3   6  -5   84.59   16.00
   3   6  -5   54.19   13.60
   3   6  -5   64.29   14.90
   3   6  -5   60.39   15.30
   3   6  -5   64.09   15.20
  -3  -6   4    3.10    5.80
  -3  -6   4    4.90    5.50
  -3  -6   4   -9.00    5.50
  -3  -6   4    9.30    7.30
  -3  -6   4    0.90    5.50
   3   6  -4    4.60    7.90
   3   6  -4    9.90   10.00
   3   6  -4   11.10    7.70
   3   6  -4    3.40    6.40
  -3  -6   3  439.06   37.30
  -3  -6   3  499.55   39.20
  -3  -6   3  408.86   36.20
  -3  -6   3  466.95   40.50
   3   6  -3  443.36   41.20
   3   6  -3  415.86   38.00
   3   6  -3  489.85   39.60
   3   6  -3  507.05   39.10
   3   6  -3  484.45   37.30
  -3  -6   2  465.65   37.20
  -3  -6   2  500.65   39.60
  -3  -6   2  454.95   41.30
  -3  -6   2  412.96   35.90
   3   6  -2  467.45   36.50
   3   6  -2  517.05   40.10
   3   6  -2  512.05   38.20
   3   6  -2  486.65   41.70
  -3  -6   1 1442.86  108.89
  -3  -6   1 1600.24  109.79
  -3  -6   1 1792.32  113.59
   3   6  -1 1734.03  110.59
   3   6  -1 1544.55  109.09
   3   6  -1 1561.94  112.39
   3   6  -1 1704.43  116.09
   3   6  -1 1640.24  113.49
  -3  -6   0  712.53   51.29
  -3  -6   0  593.64   43.40
  -3  -6   0  648.74   48.50
  -3  -6   0  641.34   48.10
   3   6   0  618.94   50.09
   3   6   0  653.53   48.10
   3   6   0  536.35   43.00
   3   6   0  555.44   43.10
   3   6   0  575.84   47.60
   3   6   0  687.53   43.80
  -3  -6  -1  261.17   25.20
  -3  -6  -1  185.48   21.30
   3   6   1  209.28   17.00
   3   6   1  204.68   24.10
   3   6   1  213.58   21.80
   3   6   1  198.68   16.90
   3   6   1  213.98   21.50
  -3  -6  -2  232.38   24.90
  -3  -6  -2  260.27   25.90
   3   6   2  219.78   19.40
   3   6   2  256.67   24.30
   3   6   2  255.17   25.60
   3   6   2  264.97   19.70
   3   6   2  237.58   26.30
  -3  -6  -3  401.26   35.40
  -3  -6  -3  378.26   34.60
  -3  -6  -3  420.56   35.90
  -3  -6  -3  322.77   28.90
   3   6   3  396.96   35.70
   3   6   3  393.76   35.60
   3   6   3  394.66   34.60
   3   6   3  384.96   29.10
  -3  -6  -4  280.17   28.30
  -3  -6  -4  236.08   25.70
   3   6   4  229.38   25.80
   3   6   4  245.48   26.70
  -3  -6  -5  355.96   35.10
   3   6   5  331.67   32.10
   3   6   5  332.87   34.30
   3   6   6  -19.60    9.40
   3   6   7  -12.70   12.10
   3   5 -10   29.20   14.10
   3   5 -10   58.19   19.00
   3   5  -9    0.60   12.40
   3   5  -9   12.30   16.40
   3   5  -9   -1.70   10.50
  -3  -5   8   25.00   11.40
  -3  -5   8   51.09   17.80
   3   5  -8   21.50   12.00
   3   5  -8   12.60   11.00
   3   5  -8   15.10   10.60
   3   5  -8   -5.00   12.70
  -3  -5   7   30.90   10.90
  -3  -5   7   51.19   14.60
  -3  -5   7   25.50   11.40
  -3  -5   7   38.40   13.00
   3   5  -7   50.19   15.90
   3   5  -7   65.29   16.90
   3   5  -7   23.80   12.20
   3   5  -7   34.70   14.50
  -3  -5   6   76.69   16.30
  -3  -5   6   81.39   15.50
  -3  -5   6   83.49   16.40
  -3  -5   6   45.00   14.10
  -3  -5   6   65.89   14.90
   3   5  -6   66.19   14.80
   3   5  -6   49.00   12.80
   3   5  -6   70.99   15.00
   3   5  -6   54.99   13.90
   3   5  -6   86.79   15.60
  -3  -5   5  199.68   22.40
  -3  -5   5  196.58   22.00
  -3  -5   5  198.08   21.20
  -3  -5   5  197.88   22.90
  -3  -5   5  204.78   22.60
   3   5  -5  239.78   23.70
   3   5  -5  187.78   23.20
   3   5  -5  202.28   22.70
   3   5  -5  184.78   23.60
   3   5  -5  231.58   23.80
  -3  -5   4    0.90    5.60
  -3  -5   4   11.70    6.70
  -3  -5   4    1.60    5.40
  -3  -5   4    5.60    5.90
  -3  -5   4    3.60    6.90
   3   5  -4   -7.40    4.40
   3   5  -4    0.50    6.40
   3   5  -4   -5.80    5.70
   3   5  -4    2.90    5.00
   3   5  -4   -2.00    5.60
  -3  -5   3  296.17   29.20
  -3  -5   3  277.77   26.40
   3   5  -3  335.37   27.70
   3   5  -3  259.07   26.00
   3   5  -3  299.27   25.40
   3   5  -3  301.57   28.40
   3   5  -3  319.07   27.40
  -3  -5   2  916.61   66.69
  -3  -5   2  840.82   64.29
  -3  -5   2  964.20   69.79
  -3  -5   2  880.91   65.29
  -3  -5   2  979.00   66.89
   3   5  -2  946.61   67.19
   3   5  -2  970.90   69.89
   3   5  -2  918.01   64.39
  -3  -5   1  624.04   47.10
  -3  -5   1  623.94   45.40
  -3  -5   1  645.54   50.29
  -3  -5   1  560.64   44.00
   3   5  -1  632.64   44.30
   3   5  -1  570.74   49.00
   3   5  -1  704.93   46.20
   3   5  -1  653.23   47.80
   3   5  -1  675.43   47.40
  -3  -5   0  284.07   22.70
  -3  -5   0  314.37   28.70
  -3  -5   0  316.37   26.30
   3   5   0  320.27   28.10
   3   5   0  321.97   23.10
   3   5   0  281.07   21.80
   3   5   0  289.47   25.70
  -3  -5  -1   43.40    9.00
  -3  -5  -1   17.80    7.70
  -3  -5  -1   50.49   11.30
   3   5   1   29.10    4.50
   3   5   1   42.10   10.90
   3   5   1   29.70    3.20
   3   5   1   42.10    8.50
   3   5   1   29.10    4.60
   3   5   1   42.10    9.00
  -3  -5  -2    1.20    2.70
  -3  -5  -2   -5.80    5.50
  -3  -5  -2   -0.80    4.90
  -3  -5  -2   -1.70    5.00
   3   5   2   -2.50    4.40
   3   5   2   -1.70    2.70
   3   5   2   -6.70    3.90
   3   5   2    4.70    6.90
  -3  -5  -3   14.00    7.30
  -3  -5  -3    0.50    6.50
  -3  -5  -3   10.10    4.00
  -3  -5  -3    2.70    5.10
   3   5   3   11.20    6.70
   3   5   3    0.70    6.40
   3   5   3   -0.40    6.00
   3   5   3    6.00    4.30
  -3  -5  -4   21.70    6.30
  -3  -5  -4   15.40    9.00
  -3  -5  -4   29.70   10.90
  -3  -5  -4   19.30    9.10
   3   5   4    5.60    9.00
   3   5   4   17.60    6.30
   3   5   4   26.70    9.10
   3   5   4   21.40    9.50
  -3  -5  -5   10.20    6.40
  -3  -5  -5    5.20    7.90
   3   5   5   11.50    8.20
   3   5   5    4.60    8.70
   3   5   6   92.59   18.90
   3   5   7   78.19   19.50
   3   5   8  -15.10   12.30
   3   4 -10   19.00   17.00
   3   4 -10   21.80   14.30
   3   4  -9  171.08   26.30
   3   4  -9  206.48   38.20
   3   4  -9  239.38   32.70
  -3  -4   8  122.39   21.40
  -3  -4   8  118.69   21.00
  -3  -4   8  157.18   22.20
  -3  -4   8  132.99   22.10
   3   4  -8  108.49   19.20
   3   4  -8  142.99   23.80
   3   4  -8  153.58   24.60
   3   4  -8  107.19   23.80
  -3  -4   7  477.75   43.60
  -3  -4   7  475.15   43.20
  -3  -4   7  483.35   41.30
   3   4  -7  460.25   41.00
   3   4  -7  398.16   41.90
  -3  -4   6   -5.60    7.10
  -3  -4   6    6.70    6.60
  -3  -4   6   12.90    7.80
  -3  -4   6   -0.80    5.90
  -3  -4   6    9.90    8.20
   3   4  -6    0.40    6.40
   3   4  -6    3.60    9.10
   3   4  -6   11.30    7.20
   3   4  -6    4.30    7.20
   3   4  -6    8.40    8.30
  -3  -4   5    1.90    7.00
  -3  -4   5    2.10    5.00
  -3  -4   5   -1.00    6.90
  -3  -4   5   -0.70    5.30
  -3  -4   5    6.80    4.60
   3   4  -5    2.10    6.40
   3   4  -5   19.70    9.00
   3   4  -5    1.90    7.80
   3   4  -5    5.50    7.50
   3   4  -5   17.50    8.60
  -3  -4   4  177.48   20.90
  -3  -4   4  203.58   19.80
  -3  -4   4  192.78   19.10
  -3  -4   4  168.68   19.20
   3   4  -4  207.48   19.40
   3   4  -4  168.58   18.90
   3   4  -4  193.28   19.60
   3   4  -4  162.28   19.00
   3   4  -4  159.18   20.20
  -3  -4   3  192.88   20.60
  -3  -4   3  164.68   17.20
  -3  -4   3  174.28   17.00
  -3  -4   3  175.38   17.60
   3   4  -3  188.68   18.10
   3   4  -3  200.18   17.50
   3   4  -3  180.68   17.40
   3   4  -3  174.78   18.70
   3   4  -3  161.28   19.30
  -3  -4   2  653.03   49.99
  -3  -4   2  645.24   49.99
  -3  -4   2  657.13   50.29
   3   4  -2  726.43   50.99
   3   4  -2  782.22   50.89
   3   4  -2  706.43   50.79
   3   4  -2  637.54   52.79
   3   4  -2  761.12   49.30
  -3  -4   1  208.58   20.30
  -3  -4   1  190.18   17.00
  -3  -4   1  192.78   17.30
  -3  -4   1  173.08   15.10
  -3  -4   1  219.78   17.70
   3   4  -1  194.28   17.50
   3   4  -1  213.68   15.50
   3   4  -1  192.58   17.20
   3   4  -1  199.38   20.00
  -3  -4   0 1623.44  102.59
  -3  -4   0 1363.96   96.99
  -3  -4   0 1426.76   98.89
   3   4   0 1596.74   99.59
   3   4   0 1620.54   97.29
   3   4   0 1320.17   95.09
   3   4   0 1415.26   98.99
   3   4   0 1388.06  101.19
   3   4   0 1397.36   95.09
  -3  -4  -1  382.46   28.50
  -3  -4  -1  338.37   29.60
  -3  -4  -1  329.57   27.90
   3   4   1  348.87   29.80
   3   4   1  325.57   27.90
   3   4   1  362.36   23.80
   3   4   1  325.57   27.70
   3   4   1  327.67   24.30
   3   4   1  382.16   24.40
  -3  -4  -2  119.19   13.90
  -3  -4  -2   92.09    9.30
  -3  -4  -2  101.19   12.60
   3   4   2  125.39   14.20
   3   4   2  101.19   12.60
   3   4   2  105.39   12.90
   3   4   2  102.19    7.40
   3   4   2  107.09    9.50
  -3  -4  -3   97.49   10.60
  -3  -4  -3   77.59   13.20
  -3  -4  -3   90.99   12.30
  -3  -4  -3   94.59   13.30
   3   4   3   64.09   12.80
   3   4   3   84.79   13.30
   3   4   3   75.89   13.00
   3   4   3   83.79   10.00
   3   4   3  100.69    7.80
  -3  -4  -4   36.00   11.10
  -3  -4  -4   50.69    7.60
  -3  -4  -4   59.89   10.90
  -3  -4  -4   62.69   10.00
  -3  -4  -4   47.90   12.10
   3   4   4   69.69   13.10
   3   4   4   54.49    9.10
   3   4   4   60.29    7.40
   3   4   4   58.49   10.90
  -3  -4  -5   -3.20    9.90
  -3  -4  -5   15.50    5.70
  -3  -4  -5   19.20    7.60
  -3  -4  -5   13.50    6.20
   3   4   5   12.00    7.10
   3   4   5   18.40   10.10
   3   4   5   11.90    9.10
  -3  -4  -6  232.48   24.50
   3   4   6  194.18   25.70
   3   4   7   13.60   11.50
   3   4   8  -19.40    9.80
   3   3 -10   10.40   16.60
   3   3 -10    5.20   10.50
  -3  -3   9   33.00   13.90
   3   3  -9   39.50   19.10
   3   3  -9   23.90   15.30
   3   3  -9   40.10   19.70
   3   3  -9   36.40   14.30
  -3  -3   8  254.37   29.60
  -3  -3   8  222.08   27.50
  -3  -3   8  218.58   29.30
   3   3  -8  255.77   29.70
   3   3  -8  239.48   26.00
  -3  -3   7   -0.90    7.20
  -3  -3   7    9.20    9.20
  -3  -3   7    5.90    8.20
  -3  -3   7   23.60   12.10
  -3  -3   7    3.90    6.20
   3   3  -7  -11.10    6.70
   3   3  -7   -9.30    5.90
   3   3  -7   -2.50    6.60
   3   3  -7   10.70   10.10
   3   3  -7    1.50    9.70
  -3  -3   6 1341.97  104.69
  -3  -3   6 1474.55  105.99
  -3  -3   6 1494.85  104.99
  -3  -3   6 1432.56  104.29
  -3  -3   6 1495.45  105.29
   3   3  -6 1284.97  103.59
   3   3  -6 1591.34  107.39
   3   3  -6 1531.75  105.09
   3   3  -6 1354.06  104.99
   3   3  -6 1640.34  107.09
  -3  -3   5  189.68   21.10
  -3  -3   5  198.48   22.30
  -3  -3   5  247.98   23.90
  -3  -3   5  221.68   22.00
  -3  -3   5  219.78   22.00
   3   3  -5  227.68   23.50
   3   3  -5  211.08   22.60
   3   3  -5  220.28   22.30
  -3  -3   4   25.60    8.00
  -3  -3   4   46.40    8.50
  -3  -3   4   28.10   10.80
  -3  -3   4   20.60    9.00
   3   3  -4   25.40    8.10
   3   3  -4   25.10    8.40
   3   3  -4   38.70    8.60
   3   3  -4   25.20    7.70
   3   3  -4   27.20    7.40
  -3  -3   3  449.95   33.30
  -3  -3   3  445.76   33.10
  -3  -3   3  443.86   35.50
  -3  -3   3  404.86   35.20
  -3  -3   3  385.16   33.30
   3   3  -3  396.06   34.50
   3   3  -3  436.26   33.40
   3   3  -3  417.46   33.20
   3   3  -3  443.96   32.70
   3   3  -3  451.45   34.70
  -3  -3   2 2240.08  160.18
  -3  -3   2 2379.86  159.88
  -3  -3   2 2341.37  160.38
  -3  -3   2 2247.78  161.08
  -3  -3   2 2571.24  164.18
   3   3  -2 2384.66  160.68
   3   3  -2 2652.03  159.98
   3   3  -2 2575.04  161.98
   3   3  -2 2240.78  163.98
   3   3  -2 2598.44  160.98
  -3  -3   1 1081.09   72.39
  -3  -3   1 1052.39   72.39
  -3  -3   1 1092.19   76.09
  -3  -3   1 1002.10   72.99
   3   3  -1 1063.49   72.69
   3   3  -1 1026.30   74.99
   3   3  -1 1157.68   70.89
   3   3  -1 1079.99   73.19
   3   3  -1 1058.09   75.89
  -3  -3   0   32.60    7.40
  -3  -3   0   34.50    5.70
   3   3   0   36.20    5.70
   3   3   0   33.10    5.60
   3   3   0   29.20    5.30
   3   3   0   38.20    8.00
   3   3   0   29.90    5.30
  -3  -3  -1 1768.62  123.89
  -3  -3  -1 1994.50  126.29
  -3  -3  -1 1627.24  120.39
  -3  -3  -1 1983.80  124.49
   3   3   1 1809.62  122.49
   3   3   1 1937.11  125.99
   3   3   1 1879.11  124.29
   3   3   1 1925.51  124.39
   3   3   1 1831.92  122.29
  -3  -3  -2    4.70    4.20
  -3  -3  -2   -2.80    4.10
  -3  -3  -2    5.70    3.20
  -3  -3  -2    5.60    4.40
  -3  -3  -2    6.70    2.90
   3   3   2   -1.50    3.40
   3   3   2    6.30    4.70
   3   3   2   11.00    3.40
   3   3   2    6.00    2.90
   3   3   2    9.20    4.60
  -3  -3  -3   33.70    6.20
  -3  -3  -3   42.00    7.70
  -3  -3  -3   27.20    6.40
  -3  -3  -3   29.90    7.50
  -3  -3  -3   32.40    8.50
   3   3   3   41.20    6.30
   3   3   3   31.90    6.20
   3   3   3   30.70    8.20
   3   3   3   32.40    7.30
   3   3   3   45.00    8.20
  -3  -3  -4    2.90    4.70
  -3  -3  -4   19.40    8.10
  -3  -3  -4   25.80    8.50
  -3  -3  -4   13.20    5.30
   3   3   4   24.40    9.10
   3   3   4   10.60    7.20
   3   3   4   22.20    6.70
   3   3   4    9.10    5.50
   3   3   4   15.80    5.30
  -3  -3  -5   44.70   12.20
  -3  -3  -5   62.39   11.60
  -3  -3  -5   57.29   10.30
  -3  -3  -5   51.09    8.40
  -3  -3  -5   50.19   13.60
   3   3   5   61.39    9.80
   3   3   5   28.30   12.80
   3   3   5   41.60    8.50
   3   3   5   63.99   12.70
   3   3   5   54.69   10.40
  -3  -3  -6  113.79   17.70
  -3  -3  -6   97.29   17.30
  -3  -3  -6   86.99   14.20
   3   3   6   80.89   15.60
   3   3   6   96.59   15.00
  -3  -3  -7   85.79   16.60
   3   3   7   78.19   18.30
   3   3   8    4.00   12.60
   3   2 -11   29.20   15.70
   3   2 -10  182.98   31.20
   3   2 -10  164.58   29.40
  -3  -2   9  151.98   26.50
   3   2  -9  150.38   27.60
   3   2  -9  184.18   28.80
   3   2  -9  213.68   31.00
   3   2  -9  163.78   22.40
  -3  -2   8   32.20   11.60
  -3  -2   8   54.69   14.40
  -3  -2   8   47.80   14.10
  -3  -2   8   43.70   11.70
   3   2  -8   66.19   16.70
   3   2  -8   47.30   15.80
   3   2  -8   38.80   10.90
   3   2  -8   62.79   16.90
  -3  -2   7  280.37   27.50
  -3  -2   7  260.47   28.90
  -3  -2   7  292.47   28.80
  -3  -2   7  292.17   29.60
  -3  -2   7  260.57   29.80
   3   2  -7  323.27   31.70
   3   2  -7  248.98   28.10
   3   2  -7  236.68   26.70
   3   2  -7  317.37   30.80
  -3  -2   6  110.09   16.80
  -3  -2   6  127.09   18.40
  -3  -2   6  117.29   15.50
  -3  -2   6   95.29   16.20
   3   2  -6  102.29   15.60
   3   2  -6  126.69   17.00
   3   2  -6  146.79   17.10
   3   2  -6  133.19   16.90
  -3  -2   5  983.70   72.09
  -3  -2   5  874.21   73.09
  -3  -2   5  963.20   71.69
  -3  -2   5  992.80   72.59
  -3  -2   5 1001.80   71.99
   3   2  -5 1057.59   72.99
   3   2  -5 1113.39   72.59
   3   2  -5  896.81   71.59
   3   2  -5  981.10   72.29
  -3  -2   4 1177.08   81.59
  -3  -2   4 1042.60   79.79
  -3  -2   4 1074.89   79.69
  -3  -2   4 1319.97   80.79
   3   2  -4 1146.09   80.89
   3   2  -4 1071.09   81.09
   3   2  -4 1133.99   80.39
  -3  -2   3  165.98   19.20
  -3  -2   3  169.98   15.70
  -3  -2   3  196.68   16.50
  -3  -2   3  174.68   16.90
  -3  -2   3  142.39   16.70
   3   2  -3  150.98   20.90
   3   2  -3  171.68   15.80
   3   2  -3  173.38   18.20
   3   2  -3  194.28   18.10
   3   2  -3  190.08   16.00
  -3  -2   2 1162.68   78.99
  -3  -2   2 1043.90   75.09
  -3  -2   2 1097.09   75.19
  -3  -2   2 1039.50   76.69
   3   2  -2 1114.49   75.39
   3   2  -2 1142.69   78.59
   3   2  -2 1230.38   75.39
   3   2  -2 1161.88   77.39
   3   2  -2 1074.89   75.29
  -3  -2   1 1159.58   88.69
  -3  -2   1 1242.58   86.69
  -3  -2   1 1303.67   86.89
  -3  -2   1 1391.76   91.29
  -3  -2   1 1481.85   86.89
   3   2  -1 1350.66   86.69
   3   2  -1 1283.27   90.59
   3   2  -1 1344.47   87.09
   3   2  -1 1296.57   89.09
  -3  -2   0 1169.18   78.49
  -3  -2   0 1265.17   82.19
   3   2   0 1183.68   80.09
   3   2   0 1170.08   78.69
   3   2   0 1139.79   80.29
   3   2   0 1216.78   78.79
   3   2   0 1174.28   81.79
  -3  -2  -1    1.90    2.90
  -3  -2  -1    1.70    2.60
  -3  -2  -1    5.30    1.90
  -3  -2  -1    3.00    2.90
   3   2   1    3.10    1.70
   3   2   1    0.60    3.00
   3   2   1    2.40    3.50
   3   2   1   -0.80    2.40
   3   2   1    0.10    2.70
  -3  -2  -2  105.69    9.50
  -3  -2  -2   89.19    9.70
  -3  -2  -2   82.09   10.00
  -3  -2  -2   82.49   12.00
   3   2   2  102.39   11.00
   3   2   2   67.99    9.60
   3   2   2   80.59    8.60
   3   2   2   85.99    9.90
   3   2   2   96.79    9.90
  -3  -2  -3   72.59   10.10
  -3  -2  -3   86.59   10.10
  -3  -2  -3   87.99    9.30
  -3  -2  -3   59.39   10.60
  -3  -2  -3   63.19   10.90
   3   2   3   68.89   11.50
   3   2   3   89.89    9.30
   3   2   3   79.39    9.70
   3   2   3   75.39    9.60
   3   2   3   62.19   10.90
  -3  -2  -4  102.99   14.30
  -3  -2  -4  100.79   10.10
  -3  -2  -4   91.79   12.40
  -3  -2  -4  108.49   13.70
  -3  -2  -4   83.19   13.90
   3   2   4   75.49   13.90
   3   2   4   94.89   11.60
   3   2   4   95.89   13.00
   3   2   4   98.09    9.90
   3   2   4   91.69   13.30
  -3  -2  -5   -0.80    7.10
  -3  -2  -5   -2.60    5.20
  -3  -2  -5    6.80    3.00
  -3  -2  -5   -6.10    6.10
   3   2   5   -0.90    5.70
   3   2   5  -12.50    6.30
   3   2   5    2.10    3.00
   3   2   5   -0.20    5.40
   3   2   5  -11.60    5.90
  -3  -2  -6   -7.40    7.20
  -3  -2  -6    6.00    7.10
  -3  -2  -6   24.90   10.20
   3   2   6   15.90   10.20
   3   2   6    2.90    7.90
   3   2   6   -3.10    7.00
  -3  -2  -7    6.80    8.50
  -3  -2  -7   39.90   23.10
  -3  -2  -7   21.50   11.10
   3   2   7   11.50    9.00
   3   2   7   18.10   10.70
  -3  -2  -8    2.40   10.80
   3   2   8   11.10   12.30
   3   1 -11   -5.60   16.10
   3   1 -11   -3.50   13.10
   3   1 -10   19.70   15.70
   3   1 -10   -2.80   13.90
  -3  -1   9  113.29   20.50
  -3  -1   9  106.89   19.30
  -3  -1   9   66.29   14.90
   3   1  -9  102.49   20.90
   3   1  -9  102.59   20.30
   3   1  -9   59.69   20.70
  -3  -1   8   17.90   10.60
  -3  -1   8   14.70    9.90
  -3  -1   8    1.50   12.40
  -3  -1   8    5.60   11.30
   3   1  -8    2.10    8.00
   3   1  -8   12.50   10.00
   3   1  -8   -3.60    6.60
   3   1  -8   -3.50    9.90
   3   1  -8  -13.30    8.00
  -3  -1   7  204.08   25.30
  -3  -1   7  172.68   21.70
  -3  -1   7  219.98   24.50
  -3  -1   7  185.58   22.80
  -3  -1   7  186.68   23.00
   3   1  -7  199.18   22.20
   3   1  -7  171.88   24.40
   3   1  -7  212.18   25.00
   3   1  -7  226.68   25.20
  -3  -1   6    0.10    5.80
  -3  -1   6   -2.60    5.80
  -3  -1   6  -11.20    6.20
  -3  -1   6    9.60    7.70
  -3  -1   6    2.70    5.00
   3   1  -6    8.80    6.60
   3   1  -6   -2.30    5.10
   3   1  -6    5.70    6.30
   3   1  -6   13.90    8.20
   3   1  -6    2.10    6.20
  -3  -1   5 3168.78  218.38
  -3  -1   5 3362.36  219.68
  -3  -1   5 3035.20  218.38
  -3  -1   5 3098.49  218.48
  -3  -1   5 3402.96  218.58
   3   1  -5 3418.66  219.38
   3   1  -5 3141.89  218.78
   3   1  -5 3041.60  218.48
   3   1  -5 3394.26  219.88
   3   1  -5 3546.45  218.78
  -3  -1   4  725.63   57.69
  -3  -1   4  830.92   59.49
  -3  -1   4  779.72   57.89
   3   1  -4  814.72   58.29
   3   1  -4  843.52   57.99
   3   1  -4  811.32   58.79
  -3  -1   3 1272.17   94.69
  -3  -1   3 1348.97   92.89
  -3  -1   3 1419.56   95.69
  -3  -1   3 1375.06   94.19
   3   1  -3 1279.97   94.79
   3   1  -3 1342.07   93.09
   3   1  -3 1527.65   95.19
   3   1  -3 1302.57   93.09
   3   1  -3 1472.85   93.29
  -3  -1   2  301.87   22.10
  -3  -1   2  299.97   24.30
  -3  -1   2  285.97   24.90
  -3  -1   2  286.67   21.90
   3   1  -2  316.17   22.40
   3   1  -2  276.77   22.00
   3   1  -2  328.57   25.70
   3   1  -2  299.47   24.50
   3   1  -2  322.07   22.80
  -3  -1   1   33.60    4.70
  -3  -1   1   26.00    6.70
   3   1  -1   32.50    5.90
   3   1  -1   32.30    7.10
   3   1  -1   37.90    4.70
   3   1  -1   31.30    6.30
   3   1  -1   30.70    2.90
   3   1  -1   32.80    3.00
  -3  -1   0 1727.13  109.89
  -3  -1   0 1700.43  110.99
  -3  -1   0 1598.64  110.89
  -3  -1   0 1713.33  113.69
  -3  -1   0 1787.92  113.89
   3   1   0 1707.73  110.29
   3   1   0 1726.93  110.29
   3   1   0 1608.34  113.29
   3   1   0 1659.93  113.59
  -3  -1  -1   27.80    4.70
  -3  -1  -1   23.30    5.50
  -3  -1  -1   26.10    5.60
  -3  -1  -1   26.10    4.40
  -3  -1  -1   34.90    4.80
   3   1   1   25.90    5.20
   3   1   1   34.60    4.80
   3   1   1   21.00    4.10
   3   1   1   29.30    6.00
   3   1   1   26.70    4.70
  -3  -1  -2  212.18   18.10
  -3  -1  -2  203.58   18.90
  -3  -1  -2  220.38   18.70
  -3  -1  -2  236.98   18.00
  -3  -1  -2  232.78   17.10
   3   1   2  178.08   18.00
   3   1   2  197.08   17.30
   3   1   2  213.18   18.40
   3   1   2  238.08   19.30
   3   1   2  200.78   16.70
  -3  -1  -3   28.50    7.10
  -3  -1  -3   23.50    6.50
  -3  -1  -3   31.50    6.90
  -3  -1  -3   24.10    4.10
  -3  -1  -3   24.00    6.80
   3   1   3   21.80    6.00
   3   1   3   18.10    3.70
   3   1   3   32.50    7.00
   3   1   3   11.90    6.00
   3   1   3   34.40    6.70
  -3  -1  -4   96.89   23.20
  -3  -1  -4  119.59   16.10
  -3  -1  -4  127.09   14.90
  -3  -1  -4  131.59   15.80
   3   1   4  150.68   15.60
   3   1   4  140.59   16.60
   3   1   4  117.39   14.90
   3   1   4  125.59   16.30
  -3  -1  -5  187.48   21.60
  -3  -1  -5  226.58   22.90
  -3  -1  -5  216.58   22.30
   3   1   5  200.88   22.10
   3   1   5  193.78   22.40
   3   1   5  166.58   20.20
  -3  -1  -6   36.50   10.50
  -3  -1  -6   20.60   15.30
  -3  -1  -6   47.90   12.30
   3   1   6   15.40   10.90
   3   1   6   38.30   10.10
   3   1   6   39.80   10.70
  -3  -1  -7   79.49   15.90
  -3  -1  -7   67.99   17.70
  -3  -1  -7  101.39   19.00
   3   1   7   90.79   16.60
   3   1   7   77.89   16.90
  -3  -1  -8   20.80   12.50
   3   1   8   13.20   11.90
   3   1   9   22.30   16.10
   3   0 -11   -7.60   14.00
   3   0 -11    2.10   17.50
   3   0 -10  617.94   58.69
   3   0 -10  592.64   57.49
  -3   0   9   -2.40    9.20
  -3   0   9  -15.50   10.60
  -3   0   9  -15.70    9.50
   3   0  -9   -1.70    8.70
   3   0  -9    0.30    8.70
   3   0  -9   -5.20   12.90
  -3   0   8   10.20    9.50
  -3   0   8   10.90    9.10
  -3   0   8   -0.30   10.20
  -3   0   8    3.40    8.20
  -3   0   8   35.40   12.10
  -3   0   8   30.90   12.60
   3   0  -8    4.60    9.80
   3   0  -8    0.00    6.10
   3   0  -8   -5.20   10.50
   3   0  -8   16.10   11.30
  -3   0   7   -8.30    6.00
  -3   0   7   -1.10    7.90
  -3   0   7    1.10    7.20
  -3   0   7   -7.90    8.30
  -3   0   7   -3.20    6.50
  -3   0   7  -13.10    8.10
   3   0  -7   -4.90    8.40
   3   0  -7   -0.20    7.70
   3   0  -7   -2.60    5.80
   3   0  -7    8.20   10.10
  -3   0   6 1556.64  117.29
  -3   0   6 1633.14  117.79
  -3   0   6 1602.44  116.19
   3   0  -6 1514.15  117.19
   3   0  -6 1844.12  117.99
   3   0  -6 1643.74  118.39
   3   0  -6 1898.11  117.99
   3   0  -6 1600.84  116.59
  -3   0   5  -10.60    4.80
  -3   0   5    2.70    4.00
  -3   0   5    0.50    4.20
  -3   0   5   -4.30    4.40
  -3   0   5   -1.70    5.10
   3   0  -5    0.50    4.30
   3   0  -5   -4.10    4.50
   3   0  -5    7.20    5.20
   3   0  -5    3.40    4.60
   3   0  -5   -2.80    4.70
  -3   0   4 1086.19   74.89
  -3   0   4 1072.39   74.99
  -3   0   4 1077.39   75.79
  -3   0   4 1055.59   74.89
   3   0  -4  932.81   77.99
   3   0  -4 1016.20   74.59
   3   0  -4 1026.80   76.09
   3   0  -4 1167.88   74.89
  -3   0   3   -0.40    3.70
  -3   0   3    5.20    5.20
  -3   0   3    0.80    2.70
  -3   0   3    2.80    3.30
  -3   0   3   -2.50    2.80
   3   0  -3    1.40    3.10
   3   0  -3    1.20    3.60
   3   0  -3    1.50    3.10
   3   0  -3    0.50    4.40
   3   0  -3   -0.40    2.50
  -3   0   2 6412.46  393.96
  -3   0   2 6401.56  391.66
  -3   0   2 5677.23  392.36
  -3   0   2 6018.40  390.36
  -3   0   2 6113.79  390.56
   3   0  -2 5679.43  390.16
   3   0  -2 6088.99  392.86
   3   0  -2 5666.93  391.16
   3   0  -2 6012.20  390.56
  -3   0   1    2.70    1.70
  -3   0   1   -0.30    2.90
  -3   0   1    1.70    3.00
  -3   0   1   -6.40    3.70
  -3   0   1    0.20    1.20
   3   0  -1   -1.40    1.30
   3   0  -1    1.40    2.50
   3   0  -1    2.40    3.40
   3   0  -1    0.20    1.60
   3   0  -1   -2.90    3.50
  -3   0   0 4962.70  349.57
  -3   0   0 5511.75  350.96
  -3   0   0 5357.46  351.86
  -3   0   0 5075.09  349.67
  -3   0   0 5623.84  348.37
   3   0   0 5859.51  348.47
   3   0   0 5247.18  350.76
   3   0   0 5339.27  351.76
  -3   0  -1    0.80    2.50
  -3   0  -1   -1.30    2.00
  -3   0  -1   -2.40    3.10
  -3   0  -1    4.60    3.40
  -3   0  -1   -0.70    2.30
   3   0   1   -0.90    2.20
   3   0   1    0.40    2.50
   3   0   1    2.90    3.70
   3   0   1   -1.60    2.40
   3   0   1    1.50    2.40
  -3   0  -2  159.48   14.90
  -3   0  -2  167.88   14.90
  -3   0  -2  137.99   15.20
  -3   0  -2  165.28   12.10
  -3   0  -2  154.98   14.40
   3   0   2  143.69   14.00
   3   0   2  168.18   15.90
   3   0   2  144.69   14.30
   3   0   2  137.09   12.00
   3   0   2  143.59   14.70
  -3   0  -3    2.70    4.10
  -3   0  -3   -1.10    4.00
  -3   0  -3   -4.60    4.60
  -3   0  -3    0.70    3.60
   3   0   3   -0.60    4.60
   3   0   3    2.10    4.70
   3   0   3    2.80    3.90
  -3   0  -4  534.25   44.40
  -3   0  -4  571.94   45.50
   3   0   4  525.05   44.50
   3   0   4  628.34   45.50
  -3   0  -5   -4.10    6.80
  -3   0  -5    0.80    6.20
  -3   0  -5   11.80    8.00
   3   0   5    0.80    4.60
   3   0   5   -6.50    6.40
   3   0   5    1.70    7.90
  -3   0  -6   78.09   16.00
  -3   0  -6   90.39   17.20
  -3   0  -6   53.59   13.40
   3   0   6   76.19   15.10
   3   0   6   47.50   12.40
   3   0   6   73.19   14.80
  -3   0  -7  -11.30    7.40
  -3   0  -7    7.50    8.80
  -3   0  -7  -15.60    8.70
   3   0   7  -13.00    7.40
   3   0   7    0.10    8.20
   3   0   7   -4.60    7.20
  -3   0  -8  186.88   26.70
   3   0   8  220.08   30.30
  -3   0  -9   18.40   13.40
   3   0   9    2.40   14.20
   3  -1 -11    7.70   15.40
   3  -1 -11  -28.20   13.80
   3  -1 -10    2.30   13.70
   3  -1 -10    8.10    9.70
  -3   1   9   99.79   18.80
  -3   1   9   93.29   23.50
  -3   1   9  100.79   18.10
   3  -1  -9   97.89   21.30
   3  -1  -9   58.89   21.40
   3  -1  -9  108.79   21.60
  -3   1   8   15.30   12.20
  -3   1   8    0.30    8.30
  -3   1   8    2.00   11.70
  -3   1   8   12.20    8.40
  -3   1   8    3.10    8.40
  -3   1   8   20.80    9.80
   3  -1  -8    2.00    6.80
   3  -1  -8   15.80   13.10
   3  -1  -8   15.90    9.70
  -3   1   7  201.98   23.20
  -3   1   7  199.68   22.50
  -3   1   7  218.18   23.20
  -3   1   7  215.18   23.40
  -3   1   7  154.58   21.80
  -3   1   7  197.08   25.30
   3  -1  -7  245.28   26.80
   3  -1  -7  151.98   21.80
   3  -1  -7  229.18   25.40
   3  -1  -7  216.88   24.90
  -3   1   6   -4.00    4.40
  -3   1   6   -1.30    5.70
  -3   1   6   -1.10    5.10
  -3   1   6    4.50    5.70
  -3   1   6   -4.20    4.20
  -3   1   6    1.50    5.70
   3  -1  -6   -6.40    5.50
   3  -1  -6   -3.10    6.60
   3  -1  -6   17.70    7.90
   3  -1  -6    2.00    5.90
  -3   1   5 3082.69  224.78
  -3   1   5 3714.23  225.48
  -3   1   5 3300.97  225.28
  -3   1   5 3046.80  224.18
  -3   1   5 3232.18  225.48
   3  -1  -5 3372.06  225.88
   3  -1  -5 3602.54  225.28
   3  -1  -5 3183.38  225.08
   3  -1  -5 3671.33  225.38
  -3   1   4  792.72   57.89
  -3   1   4  762.12   58.09
  -3   1   4  847.72   58.49
  -3   1   4  753.92   58.99
  -3   1   4  839.22   58.39
   3  -1  -4  806.92   58.89
   3  -1  -4  696.73   58.19
   3  -1  -4  886.91   58.59
   3  -1  -4  776.62   58.69
  -3   1   3 1455.85   94.59
  -3   1   3 1277.47   94.89
  -3   1   3 1265.27   95.29
  -3   1   3 1422.26   94.89
  -3   1   3 1347.87   93.79
   3  -1  -3 1379.36   93.79
   3  -1  -3 1348.97   94.09
   3  -1  -3 1346.47   94.09
   3  -1  -3 1431.96   96.19
   3  -1  -3 1483.05   95.39
  -3   1   2  308.27   23.10
  -3   1   2  289.87   24.10
  -3   1   2  294.17   21.90
   3  -1  -2  286.77   24.50
   3  -1  -2  270.07   23.30
   3  -1  -2  275.67   21.80
   3  -1  -2  253.77   22.40
   3  -1  -2  240.38   22.80
   3  -1  -2  308.07   22.00
  -3   1   1   33.00    6.70
  -3   1   1   38.70    4.80
  -3   1   1   27.90    4.90
  -3   1   1   31.00    6.10
  -3   1   1   36.40    6.70
  -3   1   1   29.00    6.60
   3  -1  -1   34.30    6.50
   3  -1  -1   41.60    6.80
   3  -1  -1   40.10    5.00
   3  -1  -1   41.00    8.10
   3  -1  -1   29.80    5.00
  -3   1   0 1501.35  113.49
  -3   1   0 1633.44  115.59
  -3   1   0 1688.03  113.79
  -3   1   0 1654.23  113.99
  -3   1   0 1755.02  112.59
  -3   1   0 1733.83  114.39
   3  -1   0 1587.04  115.29
   3  -1   0 1846.82  112.89
   3  -1   0 1887.61  113.19
  -3   1  -1   27.40    5.20
  -3   1  -1   23.60    4.90
  -3   1  -1   24.60    6.20
  -3   1  -1   27.30    4.80
  -3   1  -1   34.20    5.80
  -3   1  -1   19.50    5.70
   3  -1   1   28.00    5.20
   3  -1   1   41.70    8.50
   3  -1   1   30.20    5.50
   3  -1   1   18.30    5.60
  -3   1  -2  212.68   23.90
  -3   1  -2  212.68   16.10
  -3   1  -2  214.48   19.60
  -3   1  -2  194.68   18.70
  -3   1  -2  206.58   15.80
   3  -1   2  255.57   21.60
   3  -1   2  188.18   18.70
   3  -1   2  217.28   19.10
   3  -1   2  232.98   19.50
  -3   1  -3   15.00    6.50
  -3   1  -3   22.10    7.80
  -3   1  -3   25.90    7.00
   3  -1   3   20.10    6.70
   3  -1   3   21.60    6.70
   3  -1   3   17.40    5.80
  -3   1  -4  146.09   17.50
  -3   1  -4  109.69   16.00
  -3   1  -4  144.59   16.70
   3  -1   4  103.89   15.60
   3  -1   4  116.39   16.00
   3  -1   4  117.39   15.00
   3  -1   4   99.99   14.90
  -3   1  -5  223.48   24.10
  -3   1  -5  200.38   23.50
  -3   1  -5  243.08   24.00
  -3   1  -5  200.98   23.90
   3  -1   5  195.68   24.10
   3  -1   5  194.28   33.20
   3  -1   5  181.08   21.90
   3  -1   5  243.18   25.00
  -3   1  -6   29.40   10.50
  -3   1  -6   41.90   12.60
  -3   1  -6   50.29   14.00
   3  -1   6   38.80   12.30
   3  -1   6   15.30    9.80
   3  -1   6   67.99   14.70
  -3   1  -7   83.89   22.40
  -3   1  -7   94.39   18.90
  -3   1  -7   88.79   18.80
   3  -1   7   78.19   17.50
   3  -1   7   71.59   17.40
   3  -1   7   96.99   18.20
  -3   1  -8   53.69   17.50
  -3   1  -8   33.10   14.70
   3  -1   8   23.90   14.90
  -3   1  -9    7.40   16.20
  -3   1  -9  -14.50   11.70
   3  -1   9   -0.80   10.70
   3  -2 -11   50.59   19.00
   3  -2 -10  194.78   29.20
   3  -2 -10  195.48   29.50
  -3   2   9  132.99   22.20
   3  -2  -9  146.39   28.30
   3  -2  -9  189.48   24.60
   3  -2  -9  157.08   27.40
  -3   2   8   28.00   14.00
  -3   2   8   41.80   11.70
  -3   2   8   29.70   13.90
  -3   2   8   55.19   14.00
  -3   2   8   33.50   12.60
  -3   2   8   48.80   13.30
   3  -2  -8   64.99   14.60
   3  -2  -8   37.40   15.60
   3  -2  -8   58.39   15.10
   3  -2  -8   61.29   16.20
  -3   2   7  239.48   25.60
  -3   2   7  253.97   27.10
  -3   2   7  254.97   29.20
  -3   2   7  249.28   27.10
  -3   2   7  252.47   29.60
  -3   2   7  261.57   27.70
   3  -2  -7  287.37   27.70
   3  -2  -7  276.97   28.60
  -3   2   6   82.39   18.20
  -3   2   6  117.39   16.90
  -3   2   6  123.99   16.00
  -3   2   6   86.79   16.00
  -3   2   6  109.49   16.90
  -3   2   6  127.29   16.70
   3  -2  -6  131.29   17.90
   3  -2  -6  130.19   18.70
   3  -2  -6  147.69   18.00
   3  -2  -6  144.09   16.50
  -3   2   5  902.41   70.69
  -3   2   5  973.20   72.09
  -3   2   5  947.71   72.09
  -3   2   5  954.20   72.79
   3  -2  -5 1053.99   72.09
   3  -2  -5 1092.29   72.29
   3  -2  -5  932.11   72.39
  -3   2   4 1025.30   79.09
  -3   2   4 1133.59   81.09
  -3   2   4 1171.38   81.89
  -3   2   4 1001.70   79.89
  -3   2   4 1185.88   80.79
  -3   2   4 1231.18   80.99
   3  -2  -4 1122.89   80.39
   3  -2  -4 1121.39   79.89
   3  -2  -4 1187.38   80.89
  -3   2   3  165.08   16.00
  -3   2   3  163.18   16.40
  -3   2   3  157.68   16.80
  -3   2   3  156.88   15.50
   3  -2  -3  145.49   14.90
   3  -2  -3  163.08   16.30
   3  -2  -3  157.58   15.60
   3  -2  -3  148.49   15.50
  -3   2   2 1135.79   73.09
  -3   2   2 1089.49   73.59
  -3   2   2  981.10   73.79
  -3   2   2 1012.50   73.99
  -3   2   2 1044.60   74.79
   3  -2  -2 1015.40   73.79
   3  -2  -2 1024.30   73.69
   3  -2  -2 1087.09   72.99
   3  -2  -2 1060.69   73.29
  -3   2   1 1138.29   82.89
  -3   2   1 1238.28   83.59
  -3   2   1 1287.77   84.69
  -3   2   1 1272.67   82.39
   3  -2  -1 1160.38   82.99
   3  -2  -1 1189.18   83.99
   3  -2  -1 1163.68   83.09
  -3   2   0 1135.19   79.59
  -3   2   0 1194.08   77.29
  -3   2   0 1100.89   78.29
  -3   2   0 1003.10   77.59
  -3   2   0 1168.28   77.69
   3  -2   0 1077.19   77.39
   3  -2   0 1084.39   79.39
   3  -2   0 1261.07   77.99
  -3   2  -1    7.20    3.50
  -3   2  -1   -0.20    2.00
  -3   2  -1    4.70    3.30
  -3   2  -1    1.00    3.60
   3  -2   1    3.80    4.00
   3  -2   1   -2.50    3.40
   3  -2   1    2.10    4.40
   3  -2   1    2.60    3.00
  -3   2  -2   97.19   11.80
  -3   2  -2   72.79   12.70
  -3   2  -2   74.89   10.60
  -3   2  -2   88.89    8.90
   3  -2   2   89.59   11.50
   3  -2   2   84.49   11.40
   3  -2   2   86.39   12.10
  -3   2  -3   81.39   12.80
  -3   2  -3   54.59   11.40
  -3   2  -3   62.99    7.00
  -3   2  -3   77.89   13.00
  -3   2  -3   87.49    7.30
   3  -2   3   74.69   11.10
   3  -2   3   60.89   11.30
   3  -2   3   58.69   11.70
   3  -2   3   74.49   13.20
  -3   2  -4   82.99   15.00
  -3   2  -4   80.69   15.30
  -3   2  -4   94.49   15.50
  -3   2  -4   88.99   14.70
   3  -2   4  113.49   15.80
   3  -2   4  107.09   14.40
   3  -2   4   96.69   15.30
   3  -2   4   98.19   18.80
  -3   2  -5    3.70    8.20
  -3   2  -5   -8.20    8.60
  -3   2  -5   -2.90    7.70
  -3   2  -5   -3.70    8.20
   3  -2   5   -2.60    6.80
   3  -2   5    8.80    8.50
   3  -2   5   -3.70    5.80
  -3   2  -6   -1.60   10.20
  -3   2  -6    2.70    9.70
  -3   2  -6   21.70   10.70
   3  -2   6   33.40   11.30
   3  -2   6   20.30   10.60
  -3   2  -7   18.40   10.40
  -3   2  -7    8.30   11.00
  -3   2  -7   19.10    9.90
   3  -2   7   22.50   11.80
   3  -2   7    1.30   11.80
   3  -2   7   28.00   12.20
  -3   2  -8    2.10   12.50
  -3   2  -8   16.20   13.90
   3  -2   8    5.30   10.00
   3  -3 -10    1.10   13.20
   3  -3 -10   14.20   15.30
  -3   3   9   19.90   12.70
  -3   3   9   28.20   12.10
   3  -3  -9   29.30   13.50
   3  -3  -9   15.20   16.80
  -3   3   8  222.48   27.80
  -3   3   8  264.27   29.00
  -3   3   8  197.48   28.80
  -3   3   8  245.38   28.90
  -3   3   8  269.57   27.60
  -3   3   8  240.48   31.20
   3  -3  -8  296.87   30.10
   3  -3  -8  276.57   29.10
   3  -3  -8  325.27   32.50
  -3   3   7   -4.40    6.00
  -3   3   7   20.30    9.90
  -3   3   7   15.60    6.90
  -3   3   7   -7.30    7.70
  -3   3   7   12.90    8.40
   3  -3  -7   -8.70    5.00
   3  -3  -7    1.80    7.60
   3  -3  -7   -3.80   10.00
   3  -3  -7    2.90    9.70
  -3   3   6 1379.26  100.09
  -3   3   6 1288.87   99.89
  -3   3   6 1287.57   96.59
  -3   3   6 1308.47   98.89
  -3   3   6 1388.86   99.19
   3  -3  -6 1366.76  100.09
   3  -3  -6 1280.57   99.39
   3  -3  -6 1566.94   98.69
   3  -3  -6 1410.86   98.79
  -3   3   5  208.38   21.90
  -3   3   5  177.08   19.60
  -3   3   5  206.38   22.40
  -3   3   5  185.18   22.40
  -3   3   5  201.58   22.80
  -3   3   5  225.28   22.30
   3  -3  -5  214.28   21.40
   3  -3  -5  194.38   22.40
   3  -3  -5  203.08   21.80
   3  -3  -5  209.78   21.90
  -3   3   4   32.50    8.30
  -3   3   4   41.20    9.50
   3  -3  -4   35.00    8.30
   3  -3  -4   17.30    7.10
   3  -3  -4   37.20    8.30
   3  -3  -4   20.00    8.00
   3  -3  -4   30.00    8.10
  -3   3   3  382.56   32.70
  -3   3   3  398.46   31.60
  -3   3   3  399.56   32.10
   3  -3  -3  404.86   31.70
   3  -3  -3  371.96   31.50
   3  -3  -3  358.76   31.40
   3  -3  -3  369.16   31.20
   3  -3  -3  389.96   31.50
   3  -3  -3  362.26   30.90
  -3   3   2 2128.49  151.48
  -3   3   2 2308.47  150.38
  -3   3   2 2364.36  150.88
  -3   3   2 2165.28  150.68
   3  -3  -2 2037.00  150.28
   3  -3  -2 2328.97  151.08
   3  -3  -2 2165.08  151.18
   3  -3  -2 2384.26  150.88
   3  -3  -2 2182.78  150.58
  -3   3   1 1071.59   70.29
  -3   3   1  932.41   70.19
  -3   3   1  941.41   74.19
  -3   3   1  972.20   71.29
  -3   3   1 1028.10   70.89
   3  -3  -1  954.10   72.49
   3  -3  -1 1101.69   70.79
   3  -3  -1  897.11   69.79
   3  -3  -1 1031.90   71.39
  -3   3   0   42.10    9.00
  -3   3   0   37.50    8.00
  -3   3   0   30.80    7.00
  -3   3   0   27.60    6.90
   3  -3   0   32.60    8.20
   3  -3   0   45.40    8.20
   3  -3   0   38.10    9.00
   3  -3   0   25.10    6.60
  -3   3  -1 2042.30  127.29
  -3   3  -1 1804.12  129.09
  -3   3  -1 1681.93  129.19
  -3   3  -1 1859.61  128.09
   3  -3   1 2019.70  128.99
   3  -3   1 1995.60  128.79
   3  -3   1 2151.18  131.49
   3  -3   1 1722.53  128.49
   3  -3   1 1724.63  126.49
  -3   3  -2    2.30    4.70
  -3   3  -2    2.20    5.50
  -3   3  -2   13.20    4.70
  -3   3  -2    8.40    6.90
   3  -3   2    8.40    3.80
   3  -3   2    4.80    6.10
   3  -3   2   -1.00    2.50
   3  -3   2    8.20    4.70
   3  -3   2    2.90    5.30
  -3   3  -3   22.90    8.90
  -3   3  -3   44.80   10.10
  -3   3  -3   32.20    9.00
  -3   3  -3   36.70    6.50
  -3   3  -3   39.60    9.20
   3  -3   3   18.00    8.00
   3  -3   3   34.80    6.10
   3  -3   3   29.00    9.20
   3  -3   3   51.09   11.40
   3  -3   3   34.50    8.70
  -3   3  -4   13.50    4.10
  -3   3  -4   12.90    9.40
  -3   3  -4   19.90    9.70
  -3   3  -4   19.20    8.80
   3  -3   4   12.60    3.80
   3  -3   4   30.10    8.80
   3  -3   4   28.00   10.20
   3  -3   4   14.90    6.80
   3  -3   4   10.90    8.30
  -3   3  -5   60.49   13.70
  -3   3  -5   62.09   14.70
  -3   3  -5   67.19   14.20
  -3   3  -5   44.30   12.80
   3  -3   5   54.89   13.40
   3  -3   5   72.39   15.30
   3  -3   5   43.70   14.20
   3  -3   5   61.49   15.30
  -3   3  -6   99.89   18.40
  -3   3  -6   71.39   18.10
  -3   3  -6   75.69   21.30
   3  -3   6  102.79   18.90
   3  -3   6   82.99   18.00
   3  -3   6   97.89   19.00
  -3   3  -7   78.49   20.10
  -3   3  -7   67.59   18.20
  -3   3  -7   93.19   19.10
   3  -3   7   53.09   18.60
  -3   3  -8   31.70   14.40
  -3   3  -8   11.60   12.80
   3  -3   8  -20.70   15.10
   3  -4 -10    3.60   12.10
  -3   4   9  185.68   28.90
   3  -4  -9  221.18   29.50
   3  -4  -9  203.48   29.50
  -3   4   8  161.78   23.50
  -3   4   8  135.09   23.60
  -3   4   8  143.59   22.80
  -3   4   8  118.09   18.60
  -3   4   8  120.19   25.70
  -3   4   8  143.19   25.30
   3  -4  -8  148.79   21.40
   3  -4  -8  104.59   21.90
   3  -4  -8  132.09   22.20
  -3   4   7  552.94   43.80
  -3   4   7  443.26   43.20
  -3   4   7  526.05   44.20
  -3   4   7  407.46   43.20
  -3   4   7  445.86   44.30
  -3   4   7  452.35   40.20
   3  -4  -7  505.25   42.20
   3  -4  -7  449.16   43.70
   3  -4  -7  450.25   42.00
  -3   4   6   13.50    9.00
  -3   4   6   11.80   10.60
  -3   4   6    8.20   10.40
  -3   4   6   -2.10    5.70
  -3   4   6   24.00    9.40
   3  -4  -6    3.70    9.60
   3  -4  -6   11.80    8.70
  -3   4   5   -3.00    3.90
  -3   4   5    1.10    5.10
  -3   4   5   13.90    8.20
  -3   4   5   18.90    8.70
   3  -4  -5    3.70    7.40
   3  -4  -5    3.10    5.20
   3  -4  -5   10.80    5.60
   3  -4  -5    0.60    5.40
   3  -4  -5   10.10    8.30
   3  -4  -5   -0.80    5.70
  -3   4   4  145.39   18.10
  -3   4   4  188.38   19.00
  -3   4   4  171.58   20.30
  -3   4   4  163.28   17.90
   3  -4  -4  158.58   17.50
   3  -4  -4  141.89   16.90
   3  -4  -4  130.89   16.70
   3  -4  -4  156.68   17.70
   3  -4  -4  168.78   18.70
  -3   4   3  146.39   18.00
  -3   4   3  193.98   19.30
  -3   4   3  175.58   18.70
  -3   4   3  182.18   19.00
   3  -4  -3  164.38   19.00
   3  -4  -3  160.38   17.60
   3  -4  -3  135.59   16.90
   3  -4  -3  171.48   18.50
   3  -4  -3  164.28   18.50
  -3   4   2  620.74   52.49
  -3   4   2  706.73   49.90
  -3   4   2  702.83   50.79
  -3   4   2  632.14   49.10
   3  -4  -2  616.54   48.70
   3  -4  -2  737.63   49.90
   3  -4  -2  627.74   54.89
   3  -4  -2  612.94   49.70
   3  -4  -2  564.84   48.40
  -3   4   1  198.38   19.70
  -3   4   1  203.38   19.70
  -3   4   1  179.78   18.90
  -3   4   1  226.98   20.00
  -3   4   1  165.08   19.40
  -3   4   1  183.28   18.70
   3  -4  -1  180.28   18.30
   3  -4  -1  166.68   19.80
   3  -4  -1  182.88   19.80
  -3   4   0 1503.85   97.69
  -3   4   0 1269.67   97.09
  -3   4   0 1526.95   97.49
  -3   4   0 1295.87   97.89
   3  -4   0 1327.97   96.29
   3  -4   0 1377.46   98.79
   3  -4   0 1504.15   97.99
   3  -4   0 1316.87   97.09
  -3   4  -1  302.17   29.10
  -3   4  -1  340.07   28.10
  -3   4  -1  351.66   28.20
  -3   4  -1  280.27   27.90
   3  -4   1  326.47   28.30
   3  -4   1  315.17   26.70
   3  -4   1  291.27   27.80
   3  -4   1  338.57   30.20
  -3   4  -2  119.29   13.50
  -3   4  -2   84.49   14.80
  -3   4  -2  104.89   15.60
  -3   4  -2   85.49   12.30
  -3   4  -2   97.99   14.00
   3  -4   2   96.09   13.40
   3  -4   2  115.79   15.30
   3  -4   2   89.79   11.40
   3  -4   2   79.09   12.60
   3  -4   2  114.79   17.20
  -3   4  -3   68.79   13.70
  -3   4  -3   71.99   12.40
  -3   4  -3   66.79   14.20
  -3   4  -3   61.09   13.10
  -3   4  -3   86.99   11.40
   3  -4   3   97.39   16.60
   3  -4   3   59.29   12.10
   3  -4   3   64.29   10.20
   3  -4   3  108.19   16.50
   3  -4   3   85.59   14.30
  -3   4  -4   47.90   12.40
  -3   4  -4   35.00   11.60
  -3   4  -4   61.29   14.50
  -3   4  -4   57.99    9.20
  -3   4  -4   57.49   13.40
   3  -4   4   33.90   10.30
   3  -4   4   69.69   15.70
   3  -4   4   49.40    8.20
   3  -4   4   63.99   14.60
  -3   4  -5   17.20    9.40
  -3   4  -5   32.80   13.10
   3  -4   5   12.00   17.80
   3  -4   5   17.50   11.40
   3  -4   5   14.90    9.30
  -3   4  -6  178.58   28.70
  -3   4  -6  210.38   26.20
  -3   4  -6  213.68   27.50
   3  -4   6  146.79   24.80
   3  -4   6  181.48   24.50
  -3   4  -7   15.30   11.60
  -3   4  -7    6.50   10.50
  -3   4  -7   26.20   14.30
   3  -4   7    2.00   13.10
  -3   4  -8   17.20   16.50
  -3   4  -8   -5.30    7.30
   3  -4   8   -2.20   10.20
   3  -5 -10    8.50   13.60
  -3   5   9   15.50   13.20
   3  -5  -9  -21.70   10.80
  -3   5   8   -9.60   11.90
  -3   5   8    9.30   14.30
  -3   5   8   -7.00   10.80
  -3   5   8  -16.40   11.20
   3  -5  -8    7.80    9.20
   3  -5  -8   16.00   10.60
   3  -5  -8   35.50   17.00
  -3   5   7   38.20   15.50
  -3   5   7   66.79   16.80
  -3   5   7   62.99   15.70
  -3   5   7   35.40   14.10
  -3   5   7   49.80   15.40
   3  -5  -7   52.09   18.90
   3  -5  -7   37.00   11.50
   3  -5  -7   53.39   17.10
   3  -5  -7   64.09   13.80
   3  -5  -7   68.59   15.40
  -3   5   6   58.39   14.80
  -3   5   6   71.29   15.40
  -3   5   6   55.69   14.00
  -3   5   6   57.09   13.80
   3  -5  -6   72.09   13.70
   3  -5  -6   43.10   12.20
   3  -5  -6   60.79   12.90
   3  -5  -6   55.39   15.10
   3  -5  -6   61.19   14.10
   3  -5  -6   58.79   12.90
  -3   5   5  231.98   25.40
  -3   5   5  228.48   23.10
  -3   5   5  199.38   23.30
   3  -5  -5  174.48   23.70
   3  -5  -5  194.78   22.80
   3  -5  -5  167.38   21.70
   3  -5  -5  169.38   21.10
   3  -5  -5  209.68   21.40
  -3   5   4   -8.30    4.80
  -3   5   4    3.20    5.80
  -3   5   4   -2.20    6.90
  -3   5   4    3.10    7.10
   3  -5  -4    9.70    7.40
   3  -5  -4    8.10    5.60
   3  -5  -4   -4.50    4.60
   3  -5  -4    8.60    7.00
   3  -5  -4    3.20    7.90
   3  -5  -4   -2.30    5.10
  -3   5   3  326.67   28.70
  -3   5   3  295.77   28.10
  -3   5   3  290.47   26.70
  -3   5   3  325.57   29.30
  -3   5   3  289.27   26.90
   3  -5  -3  277.17   26.30
   3  -5  -3  324.57   28.20
   3  -5  -3  247.88   26.70
   3  -5  -3  315.37   28.40
   3  -5  -3  235.58   26.40
  -3   5   2  936.61   66.59
  -3   5   2  870.31   65.19
  -3   5   2  923.41   66.09
  -3   5   2  859.01   65.19
  -3   5   2  909.71   66.29
   3  -5  -2  858.91   65.49
   3  -5  -2  825.02   64.49
   3  -5  -2  919.91   66.49
   3  -5  -2  889.81   65.79
   3  -5  -2  776.42   64.49
  -3   5   1  665.33   49.30
  -3   5   1  649.54   48.90
  -3   5   1  557.84   48.30
  -3   5   1  538.15   47.90
  -3   5   1  635.34   49.00
   3  -5  -1  683.53   49.99
   3  -5  -1  605.94   48.00
  -3   5   0  333.97   28.90
  -3   5   0  325.57   28.50
  -3   5   0  306.37   29.60
  -3   5   0  251.37   27.20
  -3   5   0  291.77   28.30
  -3   5   0  297.67   27.60
   3  -5   0  310.97   28.90
   3  -5   0  366.76   30.30
   3  -5   0  345.67   29.60
   3  -5   0  294.97   28.20
  -3   5  -1   34.30    8.70
  -3   5  -1   24.50    9.00
  -3   5  -1   42.20    9.80
  -3   5  -1   22.10    9.80
   3  -5   1   42.50   10.70
   3  -5   1   35.30    9.10
   3  -5   1   39.30   10.10
   3  -5   1   23.50    9.60
   3  -5   1   18.70    8.40
  -3   5  -2   -1.40    5.60
  -3   5  -2    3.60    6.00
  -3   5  -2    8.90    6.70
  -3   5  -2   -2.50    4.50
  -3   5  -2   -0.40    5.30
   3  -5   2    6.40    7.00
   3  -5   2   -7.50    6.60
   3  -5   2    1.30    4.60
   3  -5   2   12.90    7.70
   3  -5   2    7.80    6.80
  -3   5  -3    0.50    6.20
  -3   5  -3   -6.00    6.80
  -3   5  -3   12.50    7.80
  -3   5  -3   -1.60    6.20
  -3   5  -3   11.70    7.60
   3  -5   3   -0.80    5.10
   3  -5   3   -0.20    6.20
   3  -5   3    1.10    5.60
   3  -5   3   -2.50    7.00
  -3   5  -4   10.80   10.90
  -3   5  -4    3.10    6.10
  -3   5  -4    9.80    7.80
  -3   5  -4   15.20    7.60
   3  -5   4   10.30    8.30
   3  -5   4    7.40    9.40
   3  -5   4    2.20    5.80
   3  -5   4   15.00    6.80
   3  -5   4    8.90    7.10
  -3   5  -5   25.80   12.30
  -3   5  -5   17.20    9.90
  -3   5  -5   13.10    8.60
   3  -5   5   27.70   13.70
   3  -5   5   -7.20   10.50
   3  -5   5    2.90    8.40
  -3   5  -6  150.48   26.20
  -3   5  -6  128.09   24.90
  -3   5  -6  156.48   22.40
   3  -5   6  168.68   28.10
  -3   5  -7   76.09   18.90
  -3   5  -7   86.79   21.50
   3  -5   7  102.19   22.50
  -3   5  -8   27.90   18.00
  -3   5  -8   23.00   18.50
   3  -5   8   32.70   18.50
  -3   6   9    3.40   14.40
  -3   6   8   15.20   15.00
  -3   6   8   20.00   12.70
   3  -6  -8   19.60   11.30
  -3   6   7  -14.50    9.80
  -3   6   7   21.00   15.80
  -3   6   7   12.40   13.10
   3  -6  -7    9.40   10.10
   3  -6  -7    1.70   10.00
   3  -6  -7   -1.40   10.30
   3  -6  -7   10.40    9.20
  -3   6   6  393.96   41.00
  -3   6   6  364.26   38.60
  -3   6   6  448.66   39.90
   3  -6  -6  373.76   36.30
   3  -6  -6  396.56   40.60
   3  -6  -6  396.06   35.30
   3  -6  -6  373.46   38.00
   3  -6  -6  341.77   36.90
  -3   6   5   66.39   16.80
  -3   6   5   83.09   16.50
  -3   6   5   58.79   13.70
  -3   6   5   43.30   13.60
   3  -6  -5   53.69   11.70
   3  -6  -5   73.59   15.20
   3  -6  -5   52.49   12.70
   3  -6  -5   64.59   15.90
   3  -6  -5   38.30   11.00
   3  -6  -5   90.29   16.80
  -3   6   4    5.50    8.20
  -3   6   4    2.30    5.80
  -3   6   4    5.10    6.80
  -3   6   4    7.40   10.30
   3  -6  -4    4.30    7.00
   3  -6  -4   20.50    9.20
   3  -6  -4    7.70    8.80
   3  -6  -4   11.30    6.90
   3  -6  -4   -3.80    7.30
  -3   6   3  402.86   37.20
  -3   6   3  450.75   37.50
  -3   6   3  449.66   40.10
  -3   6   3  454.15   39.50
   3  -6  -3  462.65   38.80
   3  -6  -3  392.66   37.60
   3  -6  -3  457.25   39.60
   3  -6  -3  411.26   37.90
  -3   6   2  413.86   36.80
  -3   6   2  371.16   36.80
  -3   6   2  433.76   37.20
  -3   6   2  466.45   39.60
  -3   6   2  450.85   42.40
   3  -6  -2  484.95   39.30
   3  -6  -2  421.86   36.80
   3  -6  -2  402.86   37.10
  -3   6   1 1539.55  113.29
  -3   6   1 1720.83  114.79
  -3   6   1 1808.12  115.29
  -3   6   1 1495.25  113.19
  -3   6   1 1474.85  112.69
   3  -6  -1 1618.74  114.69
   3  -6  -1 1719.73  114.29
   3  -6  -1 1473.65  112.99
  -3   6   0  698.73   52.89
  -3   6   0  600.14   51.19
  -3   6   0  711.43   53.19
  -3   6   0  571.84   51.69
   3  -6   0  698.33   53.39
   3  -6   0  641.24   51.49
   3  -6   0  651.63   52.89
  -3   6  -1  245.78   24.10
  -3   6  -1  189.48   22.60
  -3   6  -1  231.88   25.20
  -3   6  -1  193.28   21.90
   3  -6   1  172.48   22.20
   3  -6   1  246.08   24.50
   3  -6   1  227.58   25.10
   3  -6   1  196.88   21.70
   3  -6   1  200.48   23.50
  -3   6  -2  293.07   27.50
  -3   6  -2  226.08   26.10
  -3   6  -2  276.47   30.20
  -3   6  -2  238.58   28.60
   3  -6   2  298.07   29.60
   3  -6   2  260.87   28.10
   3  -6   2  267.97   28.80
   3  -6   2  272.17   29.00
   3  -6   2  262.97   26.10
  -3   6  -3  326.07   35.50
  -3   6  -3  378.06   33.10
  -3   6  -3  356.36   34.00
  -3   6  -3  278.97   34.20
   3  -6   3  334.07   30.70
   3  -6   3  419.56   37.10
   3  -6   3  298.07   33.50
   3  -6   3  381.76   36.50
  -3   6  -4  198.88   27.90
  -3   6  -4  239.98   23.60
  -3   6  -4  219.68   28.50
  -3   6  -4  173.68   25.30
  -3   6  -4  215.68   29.60
   3  -6   4  211.68   22.00
   3  -6   4  206.88   25.90
   3  -6   4  259.27   30.30
   3  -6   4  181.78   25.10
  -3   6  -5  347.27   38.60
  -3   6  -5  320.57   34.80
  -3   6  -5  325.77   38.30
   3  -6   5  369.86   39.10
  -3   6  -6   15.30   13.50
  -3   6  -6    5.30   12.10
  -3   6  -6    2.60   11.80
   3  -6   6   11.30   11.80
  -3   6  -7   21.30   12.90
  -3   6  -7   11.50   10.10
   3  -6   7   -2.50   15.80
  -3   7   9   -8.40   14.70
   3  -7  -9   22.40   14.40
  -3   7   8   18.20   16.10
   3  -7  -8  -20.50   10.60
  -3   7   7   -5.40    9.70
  -3   7   7   15.90   14.00
   3  -7  -7   12.90   11.40
  -3   7   6    4.70   22.70
  -3   7   6   39.10   15.70
  -3   7   6   19.30   11.60
  -3   7   6   34.70   12.90
   3  -7  -6   17.70   11.20
   3  -7  -6   22.90    9.80
   3  -7  -6   43.00   14.50
   3  -7  -6   19.20   11.50
  -3   7   5   25.00   11.60
  -3   7   5   39.20   11.70
  -3   7   5   58.19   30.60
   3  -7  -5    6.10    8.30
   3  -7  -5   32.90   12.60
   3  -7  -5   46.30   11.00
   3  -7  -5   24.30   14.10
   3  -7  -5   22.50   10.50
  -3   7   4    4.60    7.60
  -3   7   4   -5.70    5.70
  -3   7   4   -3.20    8.00
  -3   7   4    6.20    8.80
   3  -7  -4    0.70    7.70
   3  -7  -4    9.10    9.70
   3  -7  -4   -3.30    6.40
   3  -7  -4   -5.30    9.40
   3  -7  -4    5.80    7.40
  -3   7   3  -12.10    8.30
  -3   7   3   29.20   10.80
  -3   7   3   10.10    9.40
  -3   7   3   14.20    7.10
  -3   7   3    7.30    7.90
   3  -7  -3   -5.00    5.60
   3  -7  -3    5.80    8.10
   3  -7  -3    1.70    9.40
   3  -7  -3    3.60    6.50
   3  -7  -3   -5.60    8.90
  -3   7   2   10.50    8.20
  -3   7   2   20.30    8.60
  -3   7   2   10.00    6.80
  -3   7   2    9.60    8.70
  -3   7   2   17.10    8.10
  -3   7   2   -9.00    6.50
   3  -7  -2    4.30    5.70
   3  -7  -2    6.30    7.20
   3  -7  -2    5.90    7.60
  -3   7   1  243.58   27.60
  -3   7   1  270.47   28.30
  -3   7   1  222.08   25.90
  -3   7   1  248.48   28.30
  -3   7   1  247.78   27.20
  -3   7   1  280.67   29.40
   3  -7  -1  285.57   29.50
   3  -7  -1  266.77   27.40
   3  -7  -1  256.57   27.70
  -3   7   0   28.60   10.00
  -3   7   0   32.80    9.60
  -3   7   0   38.70   11.20
  -3   7   0   40.30   11.30
  -3   7   0   38.70   11.90
  -3   7   0   48.20   13.10
   3  -7   0   42.20   11.50
   3  -7   0   12.90    9.30
   3  -7   0   33.90   10.40
   3  -7   0   13.80   10.20
  -3   7  -1   17.10   10.90
  -3   7  -1   14.90    9.70
  -3   7  -1   28.30   12.70
  -3   7  -1   27.50   11.90
  -3   7  -1   53.19   11.90
  -3   7  -1   12.40    8.30
   3  -7   1    9.70   11.00
   3  -7   1   35.20   11.00
   3  -7   1   32.70   12.80
   3  -7   1   48.30   12.30
   3  -7   1   32.80   11.20
  -3   7  -2  191.18   24.10
  -3   7  -2  195.78   24.80
  -3   7  -2  172.68   23.90
  -3   7  -2  190.68   25.00
   3  -7   2  190.08   24.80
   3  -7   2  196.18   24.30
   3  -7   2  181.58   21.70
   3  -7   2  159.08   21.90
   3  -7   2  207.18   25.50
  -3   7  -3   69.39   16.30
  -3   7  -3   39.10   15.10
  -3   7  -3   67.09   18.30
  -3   7  -3   49.99   13.80
   3  -7   3   41.10   15.80
   3  -7   3   58.09   15.50
   3  -7   3   64.29   12.60
   3  -7   3   43.90   13.50
  -3   7  -4    3.40    9.00
  -3   7  -4   25.70    9.70
  -3   7  -4    2.90    9.00
  -3   7  -4   36.80   14.60
   3  -7   4    6.30   11.90
   3  -7   4    7.30   11.70
   3  -7   4   14.60   11.20
  -3   7  -5   19.90   10.70
  -3   7  -5   24.10   13.80
  -3   7  -5   27.00   12.20
   3  -7   5   16.90   13.60
  -3   7  -6    8.00   13.70
  -3   7  -6  -15.00    8.50
   3  -7   6   -0.90   17.10
  -3   7  -7  -23.90   13.70
  -3   7  -7    7.00   12.50
  -3   8   8   16.80   17.70
   3  -8  -8  -10.20   10.90
  -3   8   7   -0.90   14.40
   3  -8  -7   17.90   11.10
  -3   8   6   84.59   18.40
  -3   8   6   49.30   15.20
   3  -8  -6   53.69   14.90
  -3   8   5    6.80    9.70
  -3   8   5   13.80   10.70
  -3   8   5   -4.20    8.30
   3  -8  -5   18.60   11.10
   3  -8  -5    8.30   10.80
   3  -8  -5   15.40    9.50
   3  -8  -5   -1.20    8.40
  -3   8   4  122.69   23.20
  -3   8   4  130.29   23.60
  -3   8   4  122.59   20.30
   3  -8  -4  113.79   21.00
   3  -8  -4  136.79   22.30
   3  -8  -4  106.89   17.30
   3  -8  -4   69.59   17.00
   3  -8  -4   86.89   16.00
   3  -8  -4   71.69   18.80
  -3   8   3    6.70    8.40
  -3   8   3    1.90    9.70
  -3   8   3   14.90   10.20
  -3   8   3    6.80   12.10
  -3   8   3    9.60    8.30
  -3   8   3   -7.50   11.00
   3  -8  -3   11.90    9.60
   3  -8  -3    0.30    7.80
   3  -8  -3   24.20   10.40
  -3   8   2   52.59   13.40
  -3   8   2   32.90   22.90
  -3   8   2   53.39   12.80
  -3   8   2   36.10   13.50
  -3   8   2   48.40   13.40
   3  -8  -2   72.79   14.00
   3  -8  -2   54.39   14.80
  -3   8   1   28.70   10.30
  -3   8   1   25.20   12.60
  -3   8   1   20.30   10.80
  -3   8   1   25.00   10.40
  -3   8   1   27.10    9.50
  -3   8   1   22.80   10.40
   3  -8  -1   24.50   10.80
   3  -8  -1   15.00   10.90
   3  -8  -1   20.80   10.70
   3  -8  -1   30.60   12.00
  -3   8   0  176.88   22.70
  -3   8   0  123.19   27.20
  -3   8   0  161.78   20.80
  -3   8   0  162.38   21.90
  -3   8   0  112.29   20.50
   3  -8   0  166.28   23.50
   3  -8   0  126.39   21.60
   3  -8   0  148.49   24.20
  -3   8  -1   67.69   15.40
  -3   8  -1   87.99   19.40
  -3   8  -1  104.19   20.60
  -3   8  -1  123.29   20.20
  -3   8  -1  125.99   22.40
  -3   8  -1  113.49   20.90
   3  -8   1   95.49   18.60
   3  -8   1   89.29   18.80
   3  -8   1  134.69   20.70
   3  -8   1  145.49   22.60
  -3   8  -2  810.02   66.19
  -3   8  -2  711.63   65.69
  -3   8  -2  810.22   66.89
  -3   8  -2  949.01   67.79
   3  -8   2  814.32   64.69
   3  -8   2  698.63   65.19
   3  -8   2  951.40   70.19
   3  -8   2  735.33   66.29
  -3   8  -3  155.18   26.70
  -3   8  -3  182.98   26.10
  -3   8  -3  137.99   26.00
  -3   8  -3  214.48   25.60
   3  -8   3  159.18   27.90
   3  -8   3  200.98   26.60
   3  -8   3  161.88   22.90
  -3   8  -4   57.59   17.40
  -3   8  -4   61.39   24.60
  -3   8  -4   68.59   20.10
  -3   8  -4  106.19   18.10
   3  -8   4   66.69   18.30
  -3   8  -5    6.90   14.70
  -3   8  -5   32.70   15.70
   3  -8   5   11.50   11.40
  -3   8  -6  -18.40   12.30
  -3   8  -6   -5.40    9.40
  -3   9   7  -23.00   13.40
   3  -9  -7  -21.10   10.30
  -3   9   6   10.90   14.50
   3  -9  -6   22.50   12.40
  -3   9   5   13.70   16.20
  -3   9   5  -10.80   11.30
   3  -9  -5    5.90    8.50
  -3   9   4    2.40   10.50
  -3   9   4   42.80   14.50
  -3   9   4   28.80   16.40
  -3   9   4    2.20    9.10
   3  -9  -4   22.00   13.10
   3  -9  -4   22.90   12.80
  -3   9   3   88.49   17.50
  -3   9   3  113.49   18.70
  -3   9   3  136.39   24.60
  -3   9   3  103.69   22.40
  -3   9   3   95.69   18.70
   3  -9  -3   96.19   17.50
   3  -9  -3   85.19   18.90
   3  -9  -3   57.09   18.30
  -3   9   2  105.59   22.70
  -3   9   2  134.29   23.10
  -3   9   2   98.49   19.90
  -3   9   2  150.38   25.00
  -3   9   2  140.39   20.20
  -3   9   2  115.19   21.10
   3  -9  -2  178.08   23.60
   3  -9  -2  121.79   24.20
   3  -9  -2  150.28   22.30
  -3   9   1    5.20    7.70
  -3   9   1   -5.50    6.80
  -3   9   1    4.80    8.00
  -3   9   1   -5.00    8.30
  -3   9   1    3.80    7.90
   3  -9  -1  -16.80    8.40
   3  -9  -1   -7.40    6.90
   3  -9  -1   -8.10   10.40
  -3   9   0  143.99   25.10
  -3   9   0  128.59   22.80
  -3   9   0  127.09   22.20
  -3   9   0  203.68   24.70
  -3   9   0  175.38   24.00
  -3   9   0  114.69   24.40
   3  -9   0  160.78   23.90
   3  -9   0  213.18   27.90
   3  -9   0  169.08   23.70
  -3   9  -1   37.10   11.70
  -3   9  -1   63.89   16.00
  -3   9  -1   67.79   17.20
  -3   9  -1   25.60   11.90
  -3   9  -1   53.59   16.20
   3  -9   1   50.09   17.10
   3  -9   1   49.10   14.70
   3  -9   1   36.60   14.80
  -3   9  -2   11.90   11.70
  -3   9  -2    2.30    8.00
  -3   9  -2    8.80    9.00
  -3   9  -2    5.90   11.40
   3  -9   2   15.40   12.70
   3  -9   2    8.00   12.00
   3  -9   2   30.80   16.60
  -3   9  -3   77.89   21.10
  -3   9  -3   76.99   19.60
  -3   9  -3  109.29   21.20
   3  -9   3   67.69   19.70
   3  -9   3   59.69   16.70
  -3   9  -4   12.70   15.30
  -3   9  -5   -7.50   14.50
  -3  10   6   22.30   19.70
   3 -10  -6   26.70   14.70
  -3  10   5    9.80   12.70
  -3  10   5    7.50   17.80
  -3  10   4   11.00   13.10
  -3  10   4   21.80   16.40
  -3  10   3   -6.60   11.30
  -3  10   3   35.80   18.20
  -3  10   2   -3.80    7.70
  -3  10   2   27.10   15.40
  -3  10   2   -7.60    8.00
  -3  10   1   23.90   15.50
  -3  10   1    9.90    9.70
  -3  10   1   23.00   12.20
   3 -10  -1   12.70   11.40
   3 -10  -1    1.30   11.10
  -3  10   0    3.30    9.80
  -3  10   0   31.30   16.20
  -3  10   0   35.20   14.10
   3 -10   0   -1.20   14.00
   3 -10   0   18.50   13.50
  -3  10  -1   12.00   14.30
  -3  10  -1   12.90   14.60
  -3  10  -1   42.20   14.70
   3 -10   1   83.09   20.20
   3 -10   1   18.60   15.20
  -3  10  -2   -0.10   12.00
  -3  10  -2  -19.50    9.70
  -3  10  -3   20.50   15.00
  -3  10  -3   72.99   19.40
  -3  10  -3   30.50   15.10
  -3  10  -4    3.20   19.10
  -3  10  -4   18.90   13.20
  -3  11   5  -22.90   15.10
  -3  11   5    3.20   13.20
  -3  11   4   49.60   24.60
  -3  11   4   40.00   17.20
  -3  11   3    9.30   16.20
  -3  11   3    1.20   13.10
  -3  11   2   28.40   17.50
  -3  11   2   27.90   14.80
  -3  11   1   21.30   14.70
  -3  11   1   16.00   15.90
  -3  11   0   40.40   14.40
  -3  11   0   47.60   17.30
  -3  11  -1   49.10   18.10
  -3  11  -1   64.39   17.90
  -3  11  -1   63.29   20.10
  -3  11  -2    9.70   12.50
  -3  11  -2   -5.10   11.60
  -3  11  -2   -6.30    9.50
  -3  11  -3    5.00   14.00
  -3  11  -3   26.60   18.60
  -3  11  -3   17.50   17.10
  -3  12   2   -4.10   14.80
  -3  12   2    7.30   11.40
  -3  12   1  -14.60    9.60
  -3  12   1   -4.40    9.80
  -3  12   0  -13.60   16.30
   4  11  -5   37.40   18.70
   4  11  -5    6.70   16.40
   4  11  -4   15.80   14.80
   4  11  -4  -16.40   11.60
   4  11  -3    3.40    9.10
   4  11  -2   28.80   19.40
   4  11  -1    6.60   14.90
   4  11  -1    8.70   11.80
   4  11   0   40.00   19.60
   4  11   0   46.50   15.20
   4  11   1    6.10   13.20
   4  11   1   -5.40   11.10
   4  11   2    0.70   10.90
   4  10  -6   10.70   13.70
   4  10  -6    5.10   13.70
   4  10  -6    5.10   14.20
   4  10  -5   43.10   18.80
   4  10  -5   41.20   15.00
   4  10  -4    8.80   13.30
   4  10  -4   12.50   12.20
   4  10  -4   38.60   20.50
   4  10  -3    8.40   11.10
   4  10  -3   -3.30    9.50
   4  10  -2   15.90    9.80
   4  10  -2  -16.00   10.10
   4  10  -1   16.10   15.60
   4  10  -1   43.70   13.10
   4  10   0  219.18   26.80
   4  10   0  169.08   31.10
   4  10   1   41.80   13.30
   4  10   1   43.90   18.40
   4  10   2   47.50   18.50
   4  10   2   26.00   12.30
   4  10   3  -23.20   13.50
   4  10   3  -12.50   10.00
   4   9  -7   -2.00   15.70
   4   9  -7   12.60   13.90
   4   9  -7    2.90   15.40
   4   9  -7   35.80   16.30
   4   9  -6    5.30   11.70
   4   9  -6   -0.80   13.60
   4   9  -6   21.70   11.90
   4   9  -6   18.40   15.10
  -4  -9   5   23.40   12.70
   4   9  -5   14.80   11.20
   4   9  -5   13.90   11.90
   4   9  -5   -7.30   12.60
  -4  -9   4   33.90   12.60
   4   9  -4   18.40   11.20
   4   9  -4   24.90   12.00
   4   9  -4   51.19   13.80
  -4  -9   3   29.00   19.70
   4   9  -3   44.60   12.80
   4   9  -3   61.49   13.90
   4   9  -3   79.69   14.00
   4   9  -3   83.59   19.50
  -4  -9   2   31.90   13.00
   4   9  -2   37.50   11.30
   4   9  -2   72.69   19.30
  -4  -9   1   76.49   16.80
   4   9  -1   72.29   19.30
   4   9  -1   48.40   12.90
   4   9   0  109.19   22.50
   4   9   0  100.59   18.90
   4   9   1  -10.90    7.90
   4   9   1   10.60   13.90
   4   9   2  -24.90   10.10
   4   9   2   13.50   10.60
   4   9   3    0.80    9.40
   4   9   3   16.40   14.10
   4   9   4   20.00   12.10
   4   9   4  -15.10   13.80
   4   8  -8   -4.00   14.70
   4   8  -8  -10.50    9.50
   4   8  -8    2.20   10.20
   4   8  -8   -3.90   10.40
   4   8  -7    5.30   11.60
   4   8  -7   -9.30   11.10
   4   8  -7   18.70   15.60
   4   8  -7    3.50   13.60
  -4  -8   6   15.20   12.00
  -4  -8   6  -10.00    8.40
   4   8  -6   -0.10   11.50
   4   8  -6   -2.80   10.70
   4   8  -6   10.20   10.80
   4   8  -6    2.90   12.00
  -4  -8   5    0.20    7.60
  -4  -8   5   22.60   13.60
  -4  -8   5   16.50    9.10
   4   8  -5   -3.80    9.00
   4   8  -5    0.40   13.10
   4   8  -5   -8.00   10.60
   4   8  -5   11.90    9.80
  -4  -8   4  263.47   26.30
  -4  -8   4  212.98   28.00
  -4  -8   4  254.97   27.70
  -4  -8   4  279.67   32.40
   4   8  -4  262.87   26.90
   4   8  -4  275.97   29.70
   4   8  -4  314.07   34.60
  -4  -8   3   10.10   11.60
  -4  -8   3    3.30    7.70
  -4  -8   3    9.70    6.40
  -4  -8   3    2.40    7.80
   4   8  -3    7.60    8.90
   4   8  -3    5.30    8.80
   4   8  -3    5.10    8.30
   4   8  -3    6.30    7.80
  -4  -8   2   -0.20    5.80
  -4  -8   2    7.20    8.00
  -4  -8   2   -2.70    9.40
   4   8  -2   16.60   10.30
   4   8  -2    2.10    7.50
   4   8  -2   -6.30    5.80
   4   8  -2    9.80    7.80
  -4  -8   1   56.59   15.80
  -4  -8   1   32.50    9.80
  -4  -8   1   47.50   12.00
   4   8  -1   42.90    8.50
   4   8  -1   25.40   14.70
   4   8  -1   25.30   10.40
  -4  -8   0    3.80    8.30
  -4  -8   0   13.50   11.00
   4   8   0   13.90    8.10
   4   8   0   13.20   12.50
  -4  -8  -1   90.19   18.90
   4   8   1  104.89   17.30
   4   8   1   99.49   20.90
  -4  -8  -2  363.46   36.00
   4   8   2  310.87   35.10
   4   8   2  271.77   31.60
  -4  -8  -3  249.08   29.40
   4   8   3  236.08   28.90
   4   8   3  265.77   32.10
   4   8   4  145.69   23.80
   4   8   4  161.28   26.80
   4   8   5   11.00   10.60
   4   7  -9   23.60   17.90
   4   7  -9   -9.30   14.80
   4   7  -9   -6.10   12.40
   4   7  -8   19.80   14.90
   4   7  -8   37.40   16.90
   4   7  -8   43.30   13.80
  -4  -7   7   22.70   11.00
  -4  -7   7   36.20   14.50
  -4  -7   7   33.40   14.80
   4   7  -7   19.10   15.60
   4   7  -7   19.50   12.90
   4   7  -7   -0.90    7.90
   4   7  -7   12.60   11.70
  -4  -7   6    6.00   10.10
  -4  -7   6   38.30   13.70
  -4  -7   6   55.99   16.20
  -4  -7   6   26.40   12.20
   4   7  -6   48.90   16.40
   4   7  -6   30.40   10.60
   4   7  -6   32.20   14.30
   4   7  -6   47.50   14.70
  -4  -7   5   38.60   10.90
  -4  -7   5   46.40   13.10
  -4  -7   5   13.60   12.00
  -4  -7   5   36.60    9.90
   4   7  -5   29.30   11.40
   4   7  -5   28.40   13.70
   4   7  -5   47.00   13.00
   4   7  -5   31.40   14.90
  -4  -7   4  341.17   32.70
  -4  -7   4  335.87   31.30
  -4  -7   4  349.27   40.30
   4   7  -4  380.86   33.00
   4   7  -4  347.67   38.10
   4   7  -4  339.37   33.20
   4   7  -4  393.56   35.30
  -4  -7   3   46.80    9.10
  -4  -7   3   39.80   10.50
  -4  -7   3   41.30   11.80
   4   7  -3   51.49   10.00
   4   7  -3   24.70   10.00
   4   7  -3   24.20   12.90
   4   7  -3   42.20   10.80
  -4  -7   2  484.45   41.20
  -4  -7   2  392.56   35.00
  -4  -7   2  388.36   35.40
  -4  -7   2  353.26   31.30
   4   7  -2  399.16   38.60
   4   7  -2  422.66   32.90
   4   7  -2  375.66   34.60
   4   7  -2  453.65   35.30
   4   7  -2  409.66   35.90
  -4  -7   1   28.10   10.70
  -4  -7   1   27.20    6.90
  -4  -7   1   16.50    7.80
  -4  -7   1    7.30    7.50
   4   7  -1   24.20    5.60
   4   7  -1   29.90    6.30
   4   7  -1    9.40   11.60
   4   7  -1   29.40    9.00
   4   7  -1   35.50    7.90
   4   7  -1   25.60    8.20
  -4  -7   0    6.30    4.40
  -4  -7   0    3.20    9.70
  -4  -7   0    5.60    6.30
  -4  -7   0   16.20    9.00
   4   7   0    1.60    3.40
   4   7   0    5.00    7.80
   4   7   0    8.90    6.40
   4   7   0    2.80    4.20
   4   7   0   11.00    4.10
   4   7   0    9.00    6.30
  -4  -7  -1    0.10    8.60
  -4  -7  -1   -8.10    7.80
   4   7   1   -0.30    2.70
   4   7   1    2.60    7.10
   4   7   1    1.40    6.30
   4   7   1   12.60    9.60
  -4  -7  -2  181.28   22.90
  -4  -7  -2  167.88   19.90
   4   7   2  125.79   21.70
   4   7   2  124.19   20.00
  -4  -7  -3    8.10    9.70
  -4  -7  -3   23.80   11.00
   4   7   3   40.60   11.80
   4   7   4  134.09   22.20
   4   7   4  155.28   21.70
   4   7   5   16.60   10.80
   4   7   6   19.50   17.40
   4   6 -10    3.40   17.20
   4   6  -9   24.20   16.40
   4   6  -9    9.40   10.00
   4   6  -9  -20.90    8.60
   4   6  -9  -15.80   10.60
  -4  -6   8   35.70   16.10
  -4  -6   8   34.90   16.90
   4   6  -8   70.69   16.00
   4   6  -8   73.99   17.50
   4   6  -8   31.10   14.80
   4   6  -8   49.90   15.40
  -4  -6   7  253.97   31.20
  -4  -6   7  264.97   31.80
  -4  -6   7  256.87   30.50
  -4  -6   7  200.78   29.10
   4   6  -7  303.47   31.90
   4   6  -7  246.28   33.10
   4   6  -7  299.37   32.80
  -4  -6   6  486.25   43.30
  -4  -6   6  460.35   45.20
  -4  -6   6  489.15   44.60
   4   6  -6  469.85   44.60
   4   6  -6  529.95   44.20
   4   6  -6  473.95   44.30
  -4  -6   5  104.49   19.10
  -4  -6   5   85.09   16.10
  -4  -6   5  117.79   18.80
  -4  -6   5  117.29   18.70
   4   6  -5  113.59   16.60
   4   6  -5  146.29   19.60
   4   6  -5  163.58   22.10
   4   6  -5  122.99   17.40
   4   6  -5  121.49   21.50
  -4  -6   4   74.89   13.60
  -4  -6   4   47.80   10.70
  -4  -6   4   62.99   13.80
  -4  -6   4   62.19   12.40
   4   6  -4   64.49   12.40
   4   6  -4   62.59   12.80
   4   6  -4   80.79   13.30
   4   6  -4   72.39   14.70
   4   6  -4   43.20   12.10
  -4  -6   3   11.10    7.70
  -4  -6   3   -2.80    5.90
  -4  -6   3   13.70    6.70
  -4  -6   3   -7.30    4.80
  -4  -6   3   -4.90    4.70
   4   6  -3   -3.60    5.40
   4   6  -3  -10.50    6.00
   4   6  -3   -1.80    4.70
   4   6  -3    2.20    6.20
  -4  -6   2  370.86   34.60
  -4  -6   2  293.17   26.60
  -4  -6   2  301.77   28.30
  -4  -6   2  330.47   29.30
  -4  -6   2  338.57   29.70
   4   6  -2  366.06   30.40
   4   6  -2  402.96   30.50
   4   6  -2  355.76   30.70
   4   6  -2  364.26   27.30
   4   6  -2  350.86   33.30
  -4  -6   1   78.39   15.30
  -4  -6   1   67.99   11.70
  -4  -6   1   62.39   10.00
  -4  -6   1   73.29   12.20
   4   6  -1   50.59   14.50
   4   6  -1   65.99    7.70
   4   6  -1   85.09   11.70
   4   6  -1   65.09    8.20
   4   6  -1   70.89   11.70
  -4  -6   0  286.87   26.00
  -4  -6   0  334.97   30.20
   4   6   0  269.17   28.30
   4   6   0  267.67   20.20
   4   6   0  301.97   22.80
   4   6   0  263.17   25.50
   4   6   0  298.97   20.40
   4   6   0  297.37   26.40
  -4  -6  -1  621.74   51.09
  -4  -6  -1  599.54   47.70
   4   6   1  625.74   48.10
   4   6   1  633.74   48.40
   4   6   1  652.23   51.69
   4   6   1  583.84   40.40
  -4  -6  -2   49.60   13.00
  -4  -6  -2   36.50   10.20
  -4  -6  -2   34.00    9.90
   4   6   2   67.69   11.80
   4   6   2   43.00   10.60
   4   6   2   41.70    4.90
   4   6   2   40.30   12.30
   4   6   2   50.19    5.30
  -4  -6  -3  179.68   22.30
  -4  -6  -3  170.48   20.30
   4   6   3  150.88   22.20
   4   6   3  136.99   19.60
  -4  -6  -4  160.58   20.50
  -4  -6  -4  124.89   22.70
   4   6   4  168.98   21.40
   4   6   4  142.99   21.40
   4   6   5   71.69   16.30
   4   6   6  -11.60    9.60
   4   6   7   65.89   17.80
   4   5 -10   -9.00   16.50
   4   5 -10    5.30   13.90
   4   5  -9    2.60   11.10
   4   5  -9   20.80   16.10
   4   5  -9    3.40   12.20
   4   5  -9  -24.80   10.70
  -4  -5   8   14.60   13.50
  -4  -5   8   23.60   12.80
   4   5  -8   12.90   10.50
   4   5  -8    7.50   11.70
   4   5  -8   -8.90    9.60
   4   5  -8   23.30   12.70
  -4  -5   7  151.18   22.70
  -4  -5   7  186.88   26.10
  -4  -5   7  173.68   22.80
   4   5  -7  208.68   28.40
   4   5  -7  143.69   21.90
   4   5  -7  149.09   25.70
   4   5  -7  201.28   26.60
  -4  -5   6   14.30    8.90
  -4  -5   6   16.50    8.70
  -4  -5   6   18.30   11.00
  -4  -5   6    8.10   11.00
  -4  -5   6   13.00   10.00
   4   5  -6   27.80   11.60
   4   5  -6    3.80    9.00
   4   5  -6    4.50    7.40
   4   5  -6   11.40    8.80
   4   5  -6    3.00    7.70
  -4  -5   5   15.50   10.30
  -4  -5   5    6.40    7.20
  -4  -5   5    2.80    6.70
  -4  -5   5    6.90    7.60
   4   5  -5    8.30    9.80
   4   5  -5   -1.30    7.70
   4   5  -5   -4.00    7.10
   4   5  -5    1.30    7.90
   4   5  -5    3.50    5.50
  -4  -5   4  142.69   17.10
  -4  -5   4  113.69   15.30
  -4  -5   4  117.49   15.60
  -4  -5   4  160.08   20.80
   4   5  -4  104.59   14.50
   4   5  -4  119.99   17.40
   4   5  -4  146.49   16.70
   4   5  -4  124.09   15.10
  -4  -5   3  367.66   29.30
  -4  -5   3  291.97   27.20
  -4  -5   3  399.36   34.60
  -4  -5   3  309.77   29.20
  -4  -5   3  327.37   28.80
   4   5  -3  364.66   27.90
   4   5  -3  333.97   29.40
   4   5  -3  343.07   29.00
   4   5  -3  344.17   33.00
   4   5  -3  366.76   30.90
  -4  -5   2 1124.29   81.59
  -4  -5   2 1218.08   81.79
  -4  -5   2 1084.19   79.39
  -4  -5   2 1096.69   81.59
  -4  -5   2 1305.37   87.49
   4   5  -2 1046.70   85.29
   4   5  -2 1141.09   82.09
   4   5  -2 1217.28   79.49
   4   5  -2 1311.97   83.69
  -4  -5   1   -0.50    3.90
  -4  -5   1   -5.00    3.40
  -4  -5   1   -6.60    6.00
  -4  -5   1   -0.70    4.30
   4   5  -1   -4.90    4.30
   4   5  -1    1.10    4.10
   4   5  -1    2.00    2.50
   4   5  -1    5.40    4.90
   4   5  -1    2.70    4.80
  -4  -5   0 1014.90   70.09
  -4  -5   0  886.11   65.19
   4   5   0  999.90   63.39
   4   5   0  931.31   65.79
   4   5   0  866.11   68.69
   4   5   0  808.92   63.09
   4   5   0  932.21   65.69
  -4  -5  -1  169.78   18.30
  -4  -5  -1  184.18   21.10
   4   5   1  165.58   18.20
   4   5   1  183.18   14.90
   4   5   1  211.68   19.30
   4   5   1  186.58   21.70
   4   5   1  214.58   15.00
  -4  -5  -2   13.50    8.10
  -4  -5  -2    8.30    6.30
  -4  -5  -2   18.50    7.30
   4   5   2   12.70    2.40
   4   5   2   19.80    9.10
   4   5   2    1.80    5.20
   4   5   2    8.00    6.50
  -4  -5  -3   47.30   11.40
  -4  -5  -3   30.60    9.60
  -4  -5  -3   40.60   10.20
  -4  -5  -3   28.80    5.30
   4   5   3   12.80    8.70
   4   5   3   10.50    7.20
   4   5   3   14.60    8.20
   4   5   3   30.30    5.60
  -4  -5  -4   79.49   14.60
  -4  -5  -4   52.89   12.40
   4   5   4   69.49   14.00
   4   5   5   -3.90    7.10
   4   5   6   15.80   11.20
   4   5   7   75.19   17.50
   4   4 -10   -7.10   10.30
   4   4 -10   -2.90   17.10
   4   4 -10   20.00   16.80
  -4  -4   9   75.49   16.90
   4   4  -9   68.39   15.50
   4   4  -9   75.69   17.90
   4   4  -9   85.99   21.30
  -4  -4   8   68.59   16.60
  -4  -4   8   38.50   12.90
  -4  -4   8   57.29   14.00
   4   4  -8   82.59   18.00
   4   4  -8   68.29   16.80
   4   4  -8   73.89   16.40
   4   4  -8   79.39   19.00
  -4  -4   7   -4.30    9.90
  -4  -4   7   14.30   14.50
  -4  -4   7   -1.00    6.60
  -4  -4   7    1.50    8.10
  -4  -4   7   -6.20    6.50
   4   4  -7    7.40    9.90
   4   4  -7  -14.10    9.40
   4   4  -7    5.00    7.80
   4   4  -7   25.10   16.00
  -4  -4   6  145.49   19.40
  -4  -4   6  188.08   21.10
  -4  -4   6  119.89   17.70
  -4  -4   6  125.79   17.70
  -4  -4   6  172.08   22.70
   4   4  -6  148.59   24.10
   4   4  -6  154.78   18.80
   4   4  -6  162.88   23.40
   4   4  -6  102.99   20.00
   4   4  -6  144.19   20.60
  -4  -4   5  131.29   16.90
  -4  -4   5  120.69   17.10
   4   4  -5  128.39   16.60
   4   4  -5  166.58   18.10
   4   4  -5  124.99   17.80
   4   4  -5  153.38   18.40
   4   4  -5  110.49   16.80
  -4  -4   4    0.50    7.80
  -4  -4   4   -1.60    4.80
  -4  -4   4    6.10    5.80
  -4  -4   4   15.60    6.20
  -4  -4   4   12.80    6.50
   4   4  -4   16.30    9.30
   4   4  -4   10.40    6.30
   4   4  -4   18.50    6.10
   4   4  -4    6.80    6.40
   4   4  -4   10.60    5.80
  -4  -4   3   77.39   11.30
  -4  -4   3   50.89    9.10
  -4  -4   3   50.09    8.80
  -4  -4   3   53.59    9.20
  -4  -4   3   51.19   12.00
   4   4  -3   48.90   10.20
   4   4  -3   55.59    9.30
   4   4  -3   53.69   11.30
   4   4  -3   55.39    9.00
   4   4  -3   59.89    9.80
  -4  -4   2 1303.87   85.19
  -4  -4   2 1090.09   85.69
  -4  -4   2 1188.78   84.89
  -4  -4   2 1166.88   83.59
   4   4  -2 1411.56   90.59
   4   4  -2 1358.36   83.79
   4   4  -2 1266.97   85.59
   4   4  -2 1173.48   88.99
  -4  -4   1   33.50    9.00
  -4  -4   1   34.90    6.10
  -4  -4   1   21.20    6.00
   4   4  -1   38.10    7.20
   4   4  -1   31.00    5.90
   4   4  -1   28.90    6.10
   4   4  -1   19.80    6.80
  -4  -4   0 1848.42  123.69
  -4  -4   0 1746.93  116.89
   4   4   0 1799.22  117.29
   4   4   0 1746.03  117.19
   4   4   0 1629.64  120.29
   4   4   0 1879.31  116.69
   4   4   0 1546.75  116.29
  -4  -4  -1    5.40    4.60
  -4  -4  -1   -0.50    3.60
  -4  -4  -1    3.90    6.60
   4   4   1    2.20    3.10
   4   4   1    0.70    3.50
   4   4   1    2.60    5.70
   4   4   1    2.20    3.20
   4   4   1   -4.80    3.10
  -4  -4  -2  427.26   34.50
  -4  -4  -2  414.26   29.80
   4   4   2  473.75   35.20
   4   4   2  432.06   29.80
   4   4   2  451.85   31.10
   4   4   2  393.16   34.10
   4   4   2  446.36   35.80
   4   4   2  444.76   31.10
  -4  -4  -3   39.10    6.80
  -4  -4  -3   41.10   10.10
  -4  -4  -3   48.80    7.40
  -4  -4  -3   55.39   10.60
  -4  -4  -3   70.39   11.70
   4   4   3   56.09   11.30
   4   4   3   47.20    7.10
   4   4   3   32.90    9.20
   4   4   3   44.80    6.90
   4   4   3   40.40    9.30
  -4  -4  -4  381.46   30.60
  -4  -4  -4  334.37   27.00
  -4  -4  -4  279.07   38.70
  -4  -4  -4  345.27   34.20
  -4  -4  -4  385.76   28.70
   4   4   4  332.87   29.70
   4   4   4  322.27   37.70
   4   4   4  330.17   27.60
  -4  -4  -5   90.89   16.90
   4   4   5   80.99   15.70
   4   4   6   36.80   12.10
   4   4   7  -10.80    9.50
   4   3 -11   -5.80   15.40
   4   3 -11   21.70   20.40
   4   3 -10  -18.40   15.80
   4   3 -10   19.10   13.20
   4   3 -10  -20.00   12.50
  -4  -3   9    5.70    8.80
   4   3  -9   -0.90   11.90
   4   3  -9    8.40    9.20
   4   3  -9   11.10   10.50
   4   3  -9  -12.60    8.60
  -4  -3   8   50.69   13.60
  -4  -3   8   42.50   13.60
  -4  -3   8   30.10   12.60
  -4  -3   8   11.10   10.70
   4   3  -8   26.80   14.60
   4   3  -8   43.20   13.60
   4   3  -8   51.79   14.00
   4   3  -8   28.80   13.20
  -4  -3   7   -0.30    7.20
  -4  -3   7    7.80    7.90
  -4  -3   7    7.80    6.40
  -4  -3   7    6.80   10.70
  -4  -3   7   10.00    9.60
   4   3  -7   15.20    9.10
   4   3  -7   -0.10    7.30
   4   3  -7    5.30   11.20
   4   3  -7   15.60   10.50
   4   3  -7   14.10    9.50
  -4  -3   6  913.91   65.79
  -4  -3   6  806.42   65.09
  -4  -3   6  941.11   66.79
  -4  -3   6  722.83   63.49
  -4  -3   6  863.91   66.49
   4   3  -6  791.52   65.69
   4   3  -6  849.41   66.29
   4   3  -6  923.11   65.49
  -4  -3   5  121.99   14.70
  -4  -3   5  140.39   16.70
  -4  -3   5  116.79   18.00
  -4  -3   5  112.19   16.20
   4   3  -5  128.59   16.00
   4   3  -5  112.39   16.90
   4   3  -5  145.59   18.70
   4   3  -5  138.29   16.20
   4   3  -5   97.69   15.10
  -4  -3   4 2692.03  183.38
  -4  -3   4 2978.20  180.78
  -4  -3   4 2705.13  180.48
  -4  -3   4 2508.25  179.58
  -4  -3   4 2358.16  180.48
   4   3  -4 2835.72  180.88
   4   3  -4 2904.51  180.08
   4   3  -4 2455.75  182.48
   4   3  -4 2511.95  179.88
   4   3  -4 2917.21  182.88
  -4  -3   3  569.24   46.60
  -4  -3   3  657.83   49.60
  -4  -3   3  602.14   45.00
  -4  -3   3  639.94   45.40
  -4  -3   3  614.94   45.10
   4   3  -3  672.43   45.20
   4   3  -3  693.93   48.30
   4   3  -3  594.44   45.30
   4   3  -3  524.85   48.00
   4   3  -3  660.03   45.60
  -4  -3   2   18.80    4.50
  -4  -3   2   23.70    6.80
  -4  -3   2   20.50    4.80
  -4  -3   2   37.20    9.80
  -4  -3   2   32.00    5.60
   4   3  -2   30.90    5.20
   4   3  -2   24.90    5.00
   4   3  -2   19.80    6.40
   4   3  -2   27.70    8.30
   4   3  -2   25.90    5.10
  -4  -3   1  668.63   47.50
  -4  -3   1  592.24   41.30
  -4  -3   1  611.94   41.60
  -4  -3   1  557.34   43.70
   4   3  -1  590.84   41.80
   4   3  -1  636.94   40.30
   4   3  -1  539.45   46.00
   4   3  -1  598.64   41.80
   4   3  -1  610.14   44.10
  -4  -3   0   25.80    4.70
  -4  -3   0   22.90    7.70
   4   3   0   38.90    5.50
   4   3   0   31.40    6.60
   4   3   0   32.00    5.10
   4   3   0   21.10    7.00
   4   3   0   29.70    6.00
  -4  -3  -1   14.90    4.20
  -4  -3  -1    2.90    4.80
  -4  -3  -1   18.00    4.90
   4   3   1    6.10    3.70
   4   3   1   11.30    4.40
   4   3   1    2.90    3.50
   4   3   1    7.30    3.80
  -4  -3  -2  163.18   15.30
  -4  -3  -2  177.68   17.30
  -4  -3  -2  181.38   16.50
  -4  -3  -2  152.38   15.50
  -4  -3  -2  180.98   13.40
   4   3   2  164.78   15.90
   4   3   2  137.19   12.80
   4   3   2  143.69   15.50
   4   3   2  166.38   15.10
   4   3   2  149.88   16.50
  -4  -3  -3  550.84   40.60
  -4  -3  -3  465.25   37.40
  -4  -3  -3  469.35   39.00
  -4  -3  -3  574.44   39.20
   4   3   3  512.15   40.30
   4   3   3  450.05   36.00
   4   3   3  435.16   38.70
   4   3   3  561.84   37.40
   4   3   3  475.35   37.90
  -4  -3  -4  589.34   41.40
  -4  -3  -4  532.35   41.80
  -4  -3  -4  569.04   45.30
  -4  -3  -4  546.25   44.30
   4   3   4  534.05   40.80
   4   3   4  548.65   45.20
   4   3   4  484.55   43.70
   4   3   4  499.75   40.80
   4   3   4  610.14   41.70
  -4  -3  -5   18.20    7.70
  -4  -3  -5   15.10    8.10
  -4  -3  -5   20.20    9.30
   4   3   5    7.60    7.10
   4   3   5    8.30    7.40
   4   3   6  189.88   24.90
   4   3   7   10.40   10.70
   4   3   8   28.00   15.30
   4   2 -11   19.50   12.80
   4   2 -10  -15.00   10.80
   4   2 -10    9.40   17.20
  -4  -2   9   33.70   23.80
  -4  -2   9   60.79   15.50
   4   2  -9   43.40   17.10
   4   2  -9   68.49   17.80
   4   2  -9   47.30   18.20
   4   2  -9   30.50   11.90
  -4  -2   8  389.96   38.90
  -4  -2   8  418.86   38.70
  -4  -2   8  411.06   40.40
  -4  -2   8  375.86   39.10
   4   2  -8  458.05   43.60
   4   2  -8  397.86   38.80
   4   2  -8  421.06   39.30
  -4  -2   7   -2.40    8.20
  -4  -2   7    0.20    6.40
  -4  -2   7   13.30    9.60
  -4  -2   7   -3.30    6.10
  -4  -2   7    3.70    8.50
   4   2  -7   21.50   11.00
   4   2  -7   21.70   11.40
   4   2  -7   -0.60    7.60
   4   2  -7    5.30    8.20
   4   2  -7    9.70    7.30
  -4  -2   6  130.49   17.70
  -4  -2   6  135.49   18.60
  -4  -2   6  121.39   18.20
  -4  -2   6  149.99   19.30
  -4  -2   6  171.58   19.00
   4   2  -6  130.79   18.00
   4   2  -6  165.38   19.60
   4   2  -6  147.49   20.30
   4   2  -6  132.89   18.90
   4   2  -6  144.09   19.40
  -4  -2   5  792.02   54.19
  -4  -2   5  622.04   53.49
  -4  -2   5  663.93   55.09
  -4  -2   5  731.83   53.69
   4   2  -5  806.02   54.19
   4   2  -5  742.63   54.59
   4   2  -5  665.33   53.29
   4   2  -5  718.13   55.59
   4   2  -5  608.64   54.29
  -4  -2   4  564.84   43.40
  -4  -2   4  530.65   45.00
  -4  -2   4  636.84   44.40
  -4  -2   4  504.25   45.80
  -4  -2   4  593.74   44.10
   4   2  -4  526.45   45.70
   4   2  -4  633.44   44.00
   4   2  -4  570.64   43.70
   4   2  -4  664.03   46.90
  -4  -2   3   12.90    7.40
  -4  -2   3   16.00    5.20
  -4  -2   3   25.10    6.70
  -4  -2   3    8.20    3.90
   4   2  -3   10.60    4.30
   4   2  -3   12.50    4.70
   4   2  -3   20.90    6.80
   4   2  -3    8.80    6.10
   4   2  -3   19.10    5.20
  -4  -2   2 1999.40  142.79
  -4  -2   2 2218.28  139.39
  -4  -2   2 2032.90  139.29
   4   2  -2 1922.61  143.99
   4   2  -2 2047.30  139.59
   4   2  -2 2246.68  139.69
   4   2  -2 2282.37  143.59
   4   2  -2 2220.78  140.39
  -4  -2   1 1223.58   82.69
  -4  -2   1 1318.07   82.79
  -4  -2   1 1459.05   90.39
   4   2  -1 1173.68   87.59
   4   2  -1 1265.17   84.19
   4   2  -1 1296.17   87.69
   4   2  -1 1244.88   89.29
   4   2  -1 1303.17   83.59
   4   2  -1 1207.48   84.49
  -4  -2   0   14.50    2.30
  -4  -2   0   15.00    6.10
   4   2   0   14.20    2.80
   4   2   0   14.70    2.90
   4   2   0    7.70    4.20
   4   2   0   19.30    5.50
   4   2   0    9.00    5.30
  -4  -2  -1   10.30    3.30
  -4  -2  -1    8.30    4.00
  -4  -2  -1    0.00    3.80
  -4  -2  -1    4.20    4.40
  -4  -2  -1   -0.90    2.30
   4   2   1    3.10    3.20
   4   2   1    1.40    2.00
   4   2   1    5.80    4.20
   4   2   1    4.80    3.00
   4   2   1    6.50    4.70
  -4  -2  -2   96.89    9.90
  -4  -2  -2   93.49   10.70
  -4  -2  -2   94.79   10.80
  -4  -2  -2   70.99   10.80
  -4  -2  -2   93.99   10.50
   4   2   2   82.29    9.20
   4   2   2   82.59   10.60
   4   2   2   81.59   10.50
   4   2   2   74.99   10.00
   4   2   2   92.79   10.60
  -4  -2  -3  806.62   59.89
  -4  -2  -3  810.92   59.29
  -4  -2  -3  763.62   58.89
  -4  -2  -3  923.61   57.69
   4   2   3  854.21   59.09
   4   2   3  716.43   58.99
   4   2   3  806.92   60.09
  -4  -2  -4  256.57   24.00
  -4  -2  -4  198.98   22.20
  -4  -2  -4  225.28   22.20
  -4  -2  -4  251.77   18.50
   4   2   4  195.78   18.00
   4   2   4  231.78   22.00
   4   2   4  219.38   23.00
   4   2   4  219.08   23.70
   4   2   4  217.38   20.80
  -4  -2  -5   14.90    8.70
  -4  -2  -5   33.30   10.70
  -4  -2  -5    1.60    6.80
   4   2   5   35.90   11.00
   4   2   5   13.10    8.20
   4   2   5   22.00    8.10
  -4  -2  -6  264.97   27.70
  -4  -2  -6  235.08   32.30
   4   2   6  313.67   31.20
   4   2   6  252.37   29.30
   4   2   7   88.39   20.50
   4   2   8   -0.50   11.00
   4   1 -11   -1.70   16.10
   4   1 -11  -12.40    9.80
   4   1 -10  179.18   32.30
   4   1 -10  180.28   26.20
  -4  -1   9    0.20   10.60
  -4  -1   9    0.50    9.80
  -4  -1   9   -6.10    9.30
   4   1  -9    8.30   13.40
   4   1  -9    3.50   10.30
   4   1  -9   13.80   11.50
  -4  -1   8  645.94   56.79
  -4  -1   8  655.83   56.79
  -4  -1   8  676.93   55.09
  -4  -1   8  683.43   56.79
   4   1  -8  700.63   58.99
   4   1  -8  693.23   55.69
   4   1  -8  575.14   53.99
  -4  -1   7 1092.69   75.09
  -4  -1   7  992.60   74.79
  -4  -1   7  929.01   73.59
  -4  -1   7  861.11   72.49
  -4  -1   7  946.01   73.49
   4   1  -7  872.51   72.99
   4   1  -7  851.41   73.09
   4   1  -7 1010.00   75.89
   4   1  -7  995.90   73.29
   4   1  -7 1081.39   75.59
  -4  -1   6    7.60    8.70
  -4  -1   6    9.20    8.00
  -4  -1   6   -0.90    4.40
  -4  -1   6   -3.70    7.20
  -4  -1   6   -3.90    5.70
   4   1  -6    1.00    6.20
   4   1  -6   -5.30    6.40
   4   1  -6    0.10    6.10
   4   1  -6    6.50    7.30
   4   1  -6   -4.30    5.70
  -4  -1   5  184.58   21.20
  -4  -1   5  217.98   22.00
  -4  -1   5  227.38   24.20
  -4  -1   5  251.17   23.00
   4   1  -5  249.38   22.10
   4   1  -5  242.88   24.40
   4   1  -5  226.28   22.20
   4   1  -5  197.68   22.40
   4   1  -5  237.38   22.60
  -4  -1   4 1274.97   86.69
  -4  -1   4 1186.38   85.39
  -4  -1   4 1154.08   88.79
   4   1  -4 1312.07   85.69
   4   1  -4 1365.46   88.19
   4   1  -4 1189.28   85.09
   4   1  -4 1098.39   87.39
   4   1  -4 1244.28   85.79
  -4  -1   3 1090.99   74.29
  -4  -1   3 1196.48   74.89
  -4  -1   3 1047.10   78.29
  -4  -1   3  988.30   76.49
   4   1  -3 1130.09   74.89
   4   1  -3 1123.49   77.59
   4   1  -3 1055.09   78.29
   4   1  -3 1115.99   75.19
   4   1  -3 1047.60   74.29
  -4  -1   2   95.99   12.30
  -4  -1   2  117.59    9.20
  -4  -1   2  105.39   13.10
  -4  -1   2  122.39   11.00
  -4  -1   2   98.09    8.90
   4   1  -2  116.49    9.50
   4   1  -2  106.69   13.60
   4   1  -2  107.49   10.90
   4   1  -2  111.39   13.20
  -4  -1   1  190.38   18.60
   4   1  -1  218.08   19.50
   4   1  -1  194.18   15.70
   4   1  -1  197.88   18.40
   4   1  -1  195.68   18.50
  -4  -1   0  629.04   46.80
  -4  -1   0  670.53   50.19
  -4  -1   0  688.43   47.00
  -4  -1   0  755.62   50.29
   4   1   0  685.03   49.90
   4   1   0  688.93   45.60
   4   1   0  645.94   49.80
   4   1   0  718.23   45.60
  -4  -1  -1  189.08   16.00
  -4  -1  -1  149.09   16.20
  -4  -1  -1  181.08   14.00
  -4  -1  -1  169.28   13.50
  -4  -1  -1  148.49   13.80
   4   1   1  150.58   15.20
   4   1   1  175.38   16.50
   4   1   1  140.19   13.60
   4   1   1  166.98   13.80
   4   1   1  171.78   14.10
  -4  -1  -2 1379.16  101.19
  -4  -1  -2 1458.35   99.89
  -4  -1  -2 1647.34   98.89
  -4  -1  -2 1452.45   99.29
   4   1   2 1356.26   98.79
   4   1   2 1491.15  100.19
   4   1   2 1506.75  101.49
   4   1   2 1369.36   98.49
   4   1   2 1526.45   99.99
  -4  -1  -3  204.88   19.80
  -4  -1  -3  174.38   18.60
  -4  -1  -3  174.18   19.40
  -4  -1  -3  221.08   16.00
   4   1   3  225.78   20.10
   4   1   3  181.78   18.70
   4   1   3  171.88   15.50
   4   1   3  177.18   17.60
   4   1   3  216.88   20.10
  -4  -1  -4  738.83   49.80
  -4  -1  -4  665.13   50.29
  -4  -1  -4  582.74   48.80
  -4  -1  -4  557.64   48.60
   4   1   4  641.74   49.90
   4   1   4  600.04   49.70
  -4  -1  -5   21.30    9.20
  -4  -1  -5   34.30   11.10
   4   1   5   43.40   10.90
   4   1   5   27.60    9.00
   4   1   5    2.80   11.40
  -4  -1  -6   74.79   15.50
  -4  -1  -6   66.59   14.40
   4   1   6   70.39   14.70
   4   1   6  102.19   20.10
   4   1   6   55.19   13.80
  -4  -1  -7   10.70   11.10
  -4  -1  -7   12.40   11.30
   4   1   7   -7.90    8.70
   4   1   8   14.90   12.60
   4   0 -11  -10.70   16.90
   4   0 -11   -6.40   14.60
   4   0 -10   17.80   14.90
   4   0 -10    0.40   15.70
   4   0 -10   14.20   11.10
  -4   0   9    9.20    8.10
  -4   0   9    3.70    9.90
  -4   0   9    6.60   10.10
   4   0  -9   -5.60   12.80
   4   0  -9   30.70   15.60
   4   0  -9   -7.20   11.00
  -4   0   8  108.39   19.20
  -4   0   8  136.29   20.60
  -4   0   8  106.39   20.50
  -4   0   8  142.09   20.30
  -4   0   8  100.59   21.40
   4   0  -8  141.19   22.60
   4   0  -8  163.68   23.40
  -4   0   7   17.00    7.70
  -4   0   7    2.70    7.10
  -4   0   7   -0.40    7.40
  -4   0   7   -2.40    5.60
  -4   0   7  -20.10    8.00
   4   0  -7   -0.30    5.80
   4   0  -7    3.70    8.50
   4   0  -7    2.30    6.60
   4   0  -7   -0.50    8.80
   4   0  -7   -6.10    6.40
  -4   0   6  396.06   35.90
  -4   0   6  431.76   35.60
  -4   0   6  352.36   34.50
  -4   0   6  387.66   35.90
   4   0  -6  366.26   35.10
   4   0  -6  342.77   34.80
   4   0  -6  444.46   36.10
   4   0  -6  433.56   37.30
   4   0  -6  449.36   37.10
  -4   0   5    7.60    5.40
  -4   0   5    2.70    3.70
  -4   0   5    3.50    6.80
  -4   0   5    4.40    5.50
   4   0  -5    0.70    4.70
   4   0  -5   -2.00    4.10
   4   0  -5   22.10    7.40
   4   0  -5   13.20    7.50
  -4   0   4  267.77   27.10
  -4   0   4  294.17   26.10
  -4   0   4  281.37   24.50
  -4   0   4  344.57   26.50
  -4   0   4  268.47   26.20
   4   0  -4  313.17   25.70
   4   0  -4  287.87   25.20
   4   0  -4  296.77   24.80
   4   0  -4  263.47   27.10
  -4   0   3    5.90    3.70
  -4   0   3    2.80    3.70
  -4   0   3    7.80    4.30
  -4   0   3   -2.60    2.50
  -4   0   3   10.00    6.40
   4   0  -3    5.00    3.80
   4   0  -3   -5.30    2.50
   4   0  -3    1.30    2.60
   4   0  -3   -2.30    4.80
   4   0  -3    1.20    2.60
  -4   0   2 1788.52  110.89
  -4   0   2 1687.13  110.89
  -4   0   2 1618.44  115.19
  -4   0   2 1872.61  113.19
   4   0  -2 1538.25  114.89
   4   0  -2 1628.44  114.59
   4   0  -2 1747.83  112.99
   4   0  -2 1644.14  110.99
   4   0  -2 1491.65  114.29
   4   0  -2 1722.13  110.79
  -4   0   1   -1.10    1.20
  -4   0   1   -3.80    3.60
  -4   0   1    1.60    1.20
  -4   0   1    2.30    3.00
   4   0  -1    4.70    3.40
   4   0  -1    3.50    3.10
  -4   0   0 9590.74  613.64
  -4   0   0 9092.19  610.44
  -4   0   0 9999.00  612.44
  -4   0   0 8832.42  610.34
   4   0   0 9072.69  611.84
   4   0   0 9365.16  613.34
   4   0   0 9848.81  608.74
  -4   0  -1    1.90    3.20
  -4   0  -1   -2.20    2.50
  -4   0  -1   -1.20    2.60
  -4   0  -1    5.50    4.10
  -4   0  -1   -2.40    3.30
   4   0   1    0.20    3.00
   4   0   1    2.80    3.50
   4   0   1    1.30    2.40
   4   0   1    0.10    2.50
   4   0   1    3.30    3.60
  -4   0  -2  542.25   46.40
  -4   0  -2  573.64   44.10
  -4   0  -2  674.53   43.10
  -4   0  -2  644.74   45.40
  -4   0  -2  693.23   45.80
   4   0   2  597.24   44.80
   4   0   2  657.43   47.40
   4   0   2  619.14   45.20
   4   0   2  542.45   44.30
   4   0   2  563.94   42.70
  -4   0  -3   -0.20    4.90
  -4   0  -3    0.80    5.20
  -4   0  -3   -0.60    2.10
  -4   0  -3    4.30    1.80
  -4   0  -3   -6.70    4.70
   4   0   3    2.00    4.70
   4   0   3    0.90    4.90
   4   0   3    2.20    4.40
   4   0   3    4.60    6.50
  -4   0  -4  292.77   29.10
  -4   0  -4  355.56   29.70
  -4   0  -4  297.47   28.40
  -4   0  -4  284.07   29.20
   4   0   4  290.67   27.50
   4   0   4  324.07   29.30
   4   0   4  320.27   29.60
   4   0   4  316.47   29.30
  -4   0  -5    9.80    8.10
  -4   0  -5    3.70    7.10
  -4   0  -5   12.80    9.70
   4   0   5    7.90    8.50
   4   0   5   -3.90    6.20
   4   0   5   -5.10    6.50
  -4   0  -6  262.77   29.20
  -4   0  -6  229.18   28.70
   4   0   6  281.87   28.40
   4   0   6  262.47   28.40
   4   0   6  210.68   26.00
  -4   0  -7   -2.60   11.70
  -4   0  -7   13.20   11.50
   4   0   7   10.60   10.00
   4   0   7   19.40   11.70
  -4   0  -8  374.26   38.70
   4   0   8  268.37   37.40
   4  -1 -11   30.20   15.90
   4  -1 -11   -6.10   16.90
  -4   1  10  137.99   27.20
   4  -1 -10  158.58   44.50
   4  -1 -10  171.88   27.60
  -4   1   9    4.30   11.70
  -4   1   9   18.30   13.20
  -4   1   9   12.60   11.40
  -4   1   9   -8.70    8.20
   4  -1  -9   -8.50   11.10
   4  -1  -9   -3.90   11.70
   4  -1  -9   10.40    9.30
  -4   1   8  689.93   58.99
  -4   1   8  599.64   54.29
  -4   1   8  649.54   55.99
  -4   1   8  677.23   56.89
  -4   1   8  671.33   56.49
  -4   1   8  656.73   58.29
   4  -1  -8  774.82   61.19
   4  -1  -8  743.83   58.79
  -4   1   7  881.01   73.49
  -4   1   7 1107.29   75.99
  -4   1   7  912.61   74.49
  -4   1   7  922.21   74.49
  -4   1   7  897.41   72.59
  -4   1   7  923.71   75.29
   4  -1  -7 1035.70   76.69
   4  -1  -7 1055.79   74.59
   4  -1  -7  912.61   74.59
   4  -1  -7 1084.59   75.59
  -4   1   6    7.60    8.90
  -4   1   6    2.10    6.00
  -4   1   6    8.80    6.30
  -4   1   6   -5.30    6.20
  -4   1   6   11.60    8.20
  -4   1   6    2.40    6.90
   4  -1  -6    8.10    6.30
   4  -1  -6    4.40    7.90
   4  -1  -6    1.20    5.60
   4  -1  -6   -6.90    4.30
  -4   1   5  197.48   21.50
  -4   1   5  231.58   21.50
  -4   1   5  189.68   22.60
  -4   1   5  210.68   23.00
  -4   1   5  210.08   22.50
   4  -1  -5  228.88   22.20
   4  -1  -5  236.08   22.90
   4  -1  -5  194.28   21.50
   4  -1  -5  232.58   24.60
  -4   1   4 1376.96   94.69
  -4   1   4 1087.39   85.29
  -4   1   4 1250.27   87.79
   4  -1  -4 1125.89   85.39
   4  -1  -4 1326.57   87.09
   4  -1  -4 1234.48   88.89
   4  -1  -4 1167.98   86.19
   4  -1  -4 1329.67   88.39
  -4   1   3  935.21   75.79
  -4   1   3 1175.08   74.89
  -4   1   3 1084.59   73.49
  -4   1   3 1046.90   72.99
   4  -1  -3 1100.09   76.89
   4  -1  -3  970.90   74.99
   4  -1  -3 1042.50   75.29
   4  -1  -3 1012.90   80.99
   4  -1  -3 1103.59   73.19
   4  -1  -3 1062.39   73.39
  -4   1   2  111.39   13.20
  -4   1   2  112.79   12.00
  -4   1   2  100.59   10.30
  -4   1   2  121.19   10.70
   4  -1  -2   85.79   12.00
   4  -1  -2  102.59   13.50
   4  -1  -2   96.99   11.70
  -4   1   1  212.58   19.60
  -4   1   1  200.38   20.30
  -4   1   1  196.68   15.90
  -4   1   1  216.08   16.00
  -4   1   1  200.38   17.90
   4  -1  -1  208.68   17.90
   4  -1  -1  175.48   17.50
   4  -1  -1  193.58   19.70
   4  -1  -1  217.28   19.70
  -4   1   0  701.73   51.19
  -4   1   0  637.74   49.99
  -4   1   0  739.13   48.70
  -4   1   0  683.63   50.49
  -4   1   0  623.44   50.09
   4  -1   0  714.63   52.69
   4  -1   0  761.72   49.20
   4  -1   0  742.43   48.90
  -4   1  -1  152.68   14.50
  -4   1  -1  139.49   14.20
  -4   1  -1  169.68   15.40
  -4   1  -1  157.88   15.00
  -4   1  -1  151.08   15.70
  -4   1  -1  156.98   17.90
   4  -1   1  188.38   15.60
   4  -1   1  163.98   14.90
   4  -1   1  174.48   18.40
   4  -1   1  171.48   16.10
  -4   1  -2 1460.95  100.89
  -4   1  -2 1502.95  101.59
  -4   1  -2 1379.76  102.79
  -4   1  -2 1632.24  100.89
  -4   1  -2 1430.86   97.59
  -4   1  -2 1456.75   97.89
   4  -1   2 1375.76  100.49
   4  -1   2 1594.44  101.29
   4  -1   2 1350.46  100.69
  -4   1  -3  216.18   14.40
  -4   1  -3  173.58   19.80
  -4   1  -3  195.98   20.10
  -4   1  -3  186.38   21.50
  -4   1  -3  222.18   21.40
   4  -1   3  231.28   21.30
   4  -1   3  169.68   19.60
   4  -1   3  191.38   20.40
   4  -1   3  218.68   22.80
  -4   1  -4  702.63   50.19
  -4   1  -4  618.74   49.99
  -4   1  -4  587.84   49.60
   4  -1   4  579.24   49.40
   4  -1   4  539.05   47.80
   4  -1   4  621.44   49.99
   4  -1   4  693.63   51.39
  -4   1  -5   19.70   10.50
  -4   1  -5   19.20    7.70
  -4   1  -5   23.50   10.40
   4  -1   5   40.90   12.30
   4  -1   5   34.20   10.80
   4  -1   5   41.20   12.50
  -4   1  -6   53.59   15.10
  -4   1  -6   72.99   16.00
  -4   1  -6   55.49   16.10
   4  -1   6   83.79   17.30
   4  -1   6   60.19   14.90
  -4   1  -7   -0.90   11.30
   4  -1   7   21.50   11.80
   4  -1   7   -2.30   11.00
  -4   1  -8   -7.20   11.70
  -4   1  -8   20.90   16.60
   4  -1   8   16.50   12.50
   4  -2 -11   26.80   14.20
   4  -2 -11   38.30   19.30
  -4   2  10  -18.30   18.40
   4  -2 -10   -5.10   11.40
   4  -2 -10  -21.10   11.20
   4  -2 -10   -1.70   12.60
  -4   2   9   25.80   14.80
  -4   2   9   39.70   16.00
  -4   2   9   53.79   16.00
  -4   2   9   48.30   16.00
   4  -2  -9   48.00   15.40
   4  -2  -9   89.99   19.50
   4  -2  -9   65.59   18.10
  -4   2   8  394.56   42.40
  -4   2   8  446.56   41.80
  -4   2   8  381.96   41.10
  -4   2   8  429.76   43.70
  -4   2   8  484.55   43.60
   4  -2  -8  429.06   40.80
   4  -2  -8  461.85   42.80
   4  -2  -8  507.35   44.90
  -4   2   7    9.00    7.70
  -4   2   7   10.40    9.30
  -4   2   7    2.90    9.20
  -4   2   7   19.50   10.60
  -4   2   7   22.70   10.30
  -4   2   7   10.90    7.30
   4  -2  -7   14.70    8.10
   4  -2  -7    2.00    6.50
   4  -2  -7    2.80    6.90
   4  -2  -7   11.60    7.60
  -4   2   6  135.19   19.40
  -4   2   6  126.09   17.10
  -4   2   6  130.09   19.10
  -4   2   6  142.19   18.40
  -4   2   6  118.09   17.70
  -4   2   6  163.48   20.50
   4  -2  -6  133.69   19.80
   4  -2  -6  124.89   16.80
   4  -2  -6  129.89   17.20
   4  -2  -6  171.98   18.70
  -4   2   5  705.93   54.49
  -4   2   5  677.63   54.69
  -4   2   5  677.13   53.09
  -4   2   5  686.13   52.79
  -4   2   5  632.74   52.09
   4  -2  -5  748.53   53.79
   4  -2  -5  623.74   52.39
   4  -2  -5  707.53   52.89
   4  -2  -5  680.13   53.09
  -4   2   4  608.74   44.30
  -4   2   4  506.85   44.80
  -4   2   4  610.34   44.40
  -4   2   4  529.75   44.70
   4  -2  -4  515.15   43.50
   4  -2  -4  568.44   44.00
   4  -2  -4  617.44   45.30
   4  -2  -4  527.85   42.90
  -4   2   3   14.00    5.40
  -4   2   3   13.20    6.10
  -4   2   3   24.20    7.50
  -4   2   3    7.90    6.50
   4  -2  -3   11.00    5.20
   4  -2  -3    9.00    6.00
   4  -2  -3    5.80    3.40
   4  -2  -3    1.30    5.20
   4  -2  -3    8.70    5.80
  -4   2   2 1951.30  142.09
  -4   2   2 2003.50  142.89
  -4   2   2 1995.10  140.99
  -4   2   2 2152.78  143.19
  -4   2   2 2304.67  140.49
  -4   2   2 2270.87  140.39
   4  -2  -2 2201.68  140.09
   4  -2  -2 1885.31  141.89
   4  -2  -2 2026.50  139.99
  -4   2   1 1316.77   89.09
  -4   2   1 1395.66   93.29
  -4   2   1 1253.87   90.69
  -4   2   1 1273.27   93.59
  -4   2   1 1285.47   91.19
  -4   2   1 1405.36   89.49
  -4   2   1 1265.87   91.79
   4  -2  -1 1177.08   91.69
   4  -2  -1 1413.66   89.89
  -4   2   0   25.50    6.30
  -4   2   0   20.80    6.20
  -4   2   0   24.60    7.60
  -4   2   0   23.20    6.50
  -4   2   0   16.10    4.90
  -4   2   0   22.00    7.30
   4  -2   0   15.30    4.60
   4  -2   0   16.40    6.70
   4  -2   0   14.20    5.00
  -4   2  -1    0.70    3.80
  -4   2  -1    2.80    4.10
  -4   2  -1    3.00    4.90
  -4   2  -1    0.90    4.10
  -4   2  -1    8.50    3.50
  -4   2  -1    0.60    3.00
   4  -2   1    0.60    3.70
   4  -2   1    9.50    4.70
   4  -2   1    5.90    4.30
   4  -2   1    5.70    5.10
  -4   2  -2  106.09   12.30
  -4   2  -2   77.49   11.70
  -4   2  -2   70.89   12.50
  -4   2  -2   84.59    9.70
  -4   2  -2   89.99   10.20
  -4   2  -2  101.99   14.70
   4  -2   2  111.49   16.30
   4  -2   2   81.99   12.10
   4  -2   2  102.99   12.20
   4  -2   2   76.19   14.30
  -4   2  -3  809.22   59.39
  -4   2  -3  717.43   52.99
  -4   2  -3  736.63   60.19
  -4   2  -3  860.61   60.49
   4  -2   3  774.52   58.99
   4  -2   3  819.12   59.39
  -4   2  -4  206.78   23.70
  -4   2  -4  229.58   24.30
  -4   2  -4  199.58   25.50
   4  -2   4  228.78   23.50
   4  -2   4  245.48   27.00
   4  -2   4  188.98   22.00
   4  -2   4  270.67   24.90
  -4   2  -5   21.60   11.80
  -4   2  -5   10.40   12.40
  -4   2  -5   13.90   11.00
   4  -2   5   13.10    9.60
   4  -2   5   17.80    9.70
   4  -2   5    9.90   11.10
  -4   2  -6  287.57   30.20
  -4   2  -6  281.67   32.40
   4  -2   6  211.38   28.60
   4  -2   6  287.97   32.00
  -4   2  -7   97.19   22.30
  -4   2  -7  117.99   21.80
  -4   2  -8   20.40   15.40
  -4   2  -8   10.60   10.80
   4  -2   8   37.40   18.40
   4  -3 -11   10.60   10.40
  -4   3  10    7.40   14.00
   4  -3 -10   22.50   14.20
   4  -3 -10   12.50    8.90
  -4   3   9   27.00   14.70
  -4   3   9   23.40   14.10
  -4   3   9    7.10   15.10
   4  -3  -9   15.10   14.40
  -4   3   8   63.49   14.20
  -4   3   8   59.49   16.20
  -4   3   8   40.20   17.80
  -4   3   8   70.19   16.90
  -4   3   8   27.00   13.50
  -4   3   8   39.40   14.30
   4  -3  -8   50.19   15.30
   4  -3  -8   62.79   16.10
   4  -3  -8   70.39   15.80
  -4   3   7   12.10   10.60
  -4   3   7   -7.10    7.40
  -4   3   7   11.00   10.40
  -4   3   7   12.70    9.90
  -4   3   7    2.50    8.50
  -4   3   7    3.20    9.70
   4  -3  -7    3.70    7.30
   4  -3  -7    7.10    7.70
   4  -3  -7   -5.00    8.80
   4  -3  -7    7.90    8.20
  -4   3   6  927.31   62.79
  -4   3   6  673.53   58.89
  -4   3   6  750.52   62.09
  -4   3   6  822.92   62.09
  -4   3   6  710.13   61.99
  -4   3   6  806.02   62.79
   4  -3  -6  725.53   60.79
   4  -3  -6  813.62   62.19
   4  -3  -6  811.92   61.99
  -4   3   5  111.09   18.30
  -4   3   5  112.19   16.10
  -4   3   5  139.39   16.50
  -4   3   5  119.09   16.40
  -4   3   5  112.29   16.20
   4  -3  -5  133.19   16.80
   4  -3  -5  137.29   16.90
   4  -3  -5  115.89   16.60
   4  -3  -5   98.39   14.90
   4  -3  -5   85.19   15.50
  -4   3   4 2561.84  172.48
  -4   3   4 2631.94  173.28
  -4   3   4 2321.57  171.98
  -4   3   4 2741.23  171.68
   4  -3  -4 2549.15  171.08
   4  -3  -4 2582.54  170.38
   4  -3  -4 2254.07  173.58
   4  -3  -4 2540.15  170.78
   4  -3  -4 2406.86  170.28
  -4   3   3  567.44   46.70
  -4   3   3  609.14   44.90
  -4   3   3  670.93   47.40
  -4   3   3  591.64   45.20
   4  -3  -3  492.55   44.60
   4  -3  -3  548.75   44.90
   4  -3  -3  534.75   44.80
   4  -3  -3  620.04   44.80
   4  -3  -3  586.94   45.00
  -4   3   2   18.70    6.50
  -4   3   2   25.50    8.40
  -4   3   2    9.90    5.70
  -4   3   2   18.50    6.70
   4  -3  -2   13.20    7.00
   4  -3  -2   24.40    7.00
   4  -3  -2   16.10    6.60
   4  -3  -2   12.30    6.90
   4  -3  -2   27.20    7.60
  -4   3   1  508.25   42.60
  -4   3   1  585.94   43.40
  -4   3   1  551.54   43.00
  -4   3   1  596.54   42.00
  -4   3   1  603.14   44.90
  -4   3   1  481.75   40.90
   4  -3  -1  540.65   44.30
   4  -3  -1  484.65   41.90
   4  -3  -1  622.14   42.70
  -4   3   0   30.00    9.40
  -4   3   0   57.69   10.90
  -4   3   0   30.30    7.50
  -4   3   0   28.00    8.00
  -4   3   0   24.60    7.30
   4  -3   0   39.00    8.20
   4  -3   0   46.80    8.60
   4  -3   0   43.80   10.40
   4  -3   0   25.90    6.80
  -4   3  -1    8.60    6.30
  -4   3  -1    9.00    5.70
  -4   3  -1    1.20    4.40
  -4   3  -1    7.10    6.50
   4  -3   1    7.60    4.80
   4  -3   1   17.70    5.80
   4  -3   1    6.80    4.20
   4  -3   1   11.90    7.90
   4  -3   1   10.80    6.50
  -4   3  -2  163.18   16.10
  -4   3  -2  162.18   19.50
  -4   3  -2  157.98   19.30
  -4   3  -2  157.38   17.80
   4  -3   2  177.88   18.40
   4  -3   2  167.48   18.50
   4  -3   2  184.38   19.60
   4  -3   2  193.78   21.10
  -4   3  -3  503.95   37.00
  -4   3  -3  476.15   43.30
  -4   3  -3  522.65   42.50
  -4   3  -3  461.95   40.80
   4  -3   3  452.45   40.60
   4  -3   3  541.45   44.40
   4  -3   3  530.85   42.50
  -4   3  -4  592.94   45.70
  -4   3  -4  552.84   35.60
  -4   3  -4  475.95   35.40
  -4   3  -4  430.26   44.50
  -4   3  -4  505.65   44.30
   4  -3   4  605.24   46.30
   4  -3   4  589.94   47.90
   4  -3   4  432.16   42.60
   4  -3   4  459.65   43.10
  -4   3  -5   25.30   21.30
  -4   3  -5   15.20    9.50
  -4   3  -5   36.40   16.90
   4  -3   5   19.00   11.90
   4  -3   5   19.40   11.10
  -4   3  -6  203.58   26.50
  -4   3  -6  194.38   26.90
   4  -3   6  159.28   25.00
   4  -3   6  269.17   29.90
   4  -3   6  223.48   28.60
  -4   3  -7  -15.80   10.80
  -4   3  -7   -8.80   11.60
   4  -3   7    0.30    8.50
  -4   3  -8   12.30   14.20
  -4   3  -8   -0.90   11.00
   4  -3   8   25.80   14.00
  -4   4  10  -18.10   14.40
   4  -4 -10   41.40   14.60
  -4   4   9   75.89   19.50
  -4   4   9   80.89   20.10
   4  -4  -9   96.69   19.00
   4  -4  -9  104.29   24.50
   4  -4  -9  108.59   23.70
  -4   4   8   68.29   15.60
  -4   4   8   84.09   18.90
  -4   4   8   75.19   16.90
  -4   4   8   72.79   17.00
   4  -4  -8   67.19   17.30
   4  -4  -8   70.59   16.70
   4  -4  -8   43.90   18.30
  -4   4   7    4.60    7.80
  -4   4   7    5.30   10.10
  -4   4   7  -11.50    9.00
  -4   4   7    1.20    7.90
  -4   4   7   16.30   18.30
   4  -4  -7    0.60    8.20
   4  -4  -7   -3.20    8.30
   4  -4  -7   -2.80   10.40
   4  -4  -7   -1.40    8.50
   4  -4  -7    8.70   10.90
  -4   4   6  180.58   20.80
  -4   4   6  120.19   21.60
  -4   4   6  176.28   22.00
  -4   4   6  182.88   22.80
  -4   4   6  149.39   22.00
   4  -4  -6  133.99   19.70
   4  -4  -6  199.28   22.60
   4  -4  -6  134.09   19.30
   4  -4  -6  146.59   19.30
   4  -4  -6  129.49   22.00
  -4   4   5  127.19   19.20
  -4   4   5  165.08   19.90
  -4   4   5  125.69   16.40
  -4   4   5  142.19   17.50
  -4   4   5  122.99   17.80
   4  -4  -5  133.19   17.40
   4  -4  -5  144.79   18.10
   4  -4  -5  128.89   17.00
   4  -4  -5  109.39   16.60
   4  -4  -5   88.89   17.40
  -4   4   4    6.00    6.10
  -4   4   4   13.10    6.00
  -4   4   4   11.90    6.90
   4  -4  -4   10.40    7.00
   4  -4  -4   15.50    7.90
   4  -4  -4    1.80    4.60
   4  -4  -4   26.40    8.60
   4  -4  -4   10.10    6.80
   4  -4  -4    8.00    6.20
  -4   4   3   81.89   13.10
  -4   4   3   52.29   11.40
  -4   4   3   56.89   12.60
  -4   4   3   49.50   11.10
   4  -4  -3   37.30   10.20
   4  -4  -3   58.79   10.70
   4  -4  -3   60.59   11.80
   4  -4  -3   58.19   11.80
   4  -4  -3   64.29   11.80
  -4   4   2 1215.08   82.59
  -4   4   2 1108.19   82.59
  -4   4   2 1191.48   83.89
  -4   4   2 1089.49   86.99
  -4   4   2 1187.28   83.59
   4  -4  -2 1103.29   82.49
   4  -4  -2 1226.28   83.19
   4  -4  -2 1146.29   83.49
   4  -4  -2 1055.39   82.29
  -4   4   1   23.50    9.30
  -4   4   1   22.70    8.70
  -4   4   1   21.50    6.80
  -4   4   1   32.70    7.90
  -4   4   1   28.80    7.80
   4  -4  -1   17.50    7.30
   4  -4  -1   49.30   10.10
  -4   4   0 1584.34  118.19
  -4   4   0 1591.64  119.19
  -4   4   0 1708.43  117.39
  -4   4   0 1753.02  117.59
   4  -4   0 1852.61  118.39
   4  -4   0 1519.05  116.39
   4  -4   0 1813.02  118.39
   4  -4   0 1754.42  120.19
  -4   4  -1    6.70    7.50
  -4   4  -1   -1.80    6.40
  -4   4  -1   -2.20    4.80
  -4   4  -1    0.20    4.00
   4  -4   1   -5.90    5.60
   4  -4   1   -5.70    4.30
   4  -4   1    6.20    5.70
   4  -4   1    1.60    5.40
   4  -4   1   -5.00    4.50
  -4   4  -2  387.96   38.80
  -4   4  -2  498.25   36.20
  -4   4  -2  466.95   38.20
  -4   4  -2  431.06   37.00
  -4   4  -2  425.06   38.90
   4  -4   2  429.36   37.60
   4  -4   2  425.86   34.60
   4  -4   2  487.45   40.70
   4  -4   2  402.86   37.30
   4  -4   2  470.35   38.40
  -4   4  -3   37.90   11.40
  -4   4  -3   35.30   10.50
  -4   4  -3   67.89   15.40
  -4   4  -3   31.20   12.20
  -4   4  -3   56.99    9.90
   4  -4   3   26.70    7.20
   4  -4   3   34.80   10.60
   4  -4   3   38.70   11.00
   4  -4   3   54.99   14.40
  -4   4  -4  324.37   27.40
  -4   4  -4  345.77   36.60
  -4   4  -4  418.16   37.10
  -4   4  -4  299.57   32.70
  -4   4  -4  437.06   39.50
   4  -4   4  342.77   34.90
   4  -4   4  314.87   33.40
   4  -4   4  345.77   40.60
  -4   4  -5   71.49   18.10
  -4   4  -5   83.59   17.70
  -4   4  -5   78.09   17.20
   4  -4   5   69.49   14.20
   4  -4   5   84.59   18.20
   4  -4   5   80.49   17.50
  -4   4  -6    9.50   16.20
  -4   4  -6   27.70   15.00
  -4   4  -6   17.80   11.90
   4  -4   6   11.70   13.30
  -4   4  -7   -3.60    9.40
  -4   4  -7   17.10   14.10
   4  -4   7   23.80   13.60
   4  -5 -10   13.10   11.80
  -4   5   9   17.40   15.90
  -4   5   9   -1.50   13.20
   4  -5  -9   12.70   12.70
   4  -5  -9   21.60   14.20
  -4   5   8    0.10   11.70
  -4   5   8    8.30   16.00
  -4   5   8   22.30   14.10
   4  -5  -8    2.00   12.90
   4  -5  -8  -10.30    9.80
   4  -5  -8    3.70   10.10
   4  -5  -8   -6.00   10.40
  -4   5   7  153.38   25.70
  -4   5   7  150.38   25.10
  -4   5   7  189.68   22.40
  -4   5   7  163.68   23.20
  -4   5   7  152.68   22.10
   4  -5  -7  127.09   23.90
   4  -5  -7  180.28   24.60
   4  -5  -7  188.58   23.20
   4  -5  -7  120.39   21.00
  -4   5   6   13.10   10.70
  -4   5   6    1.70   11.70
  -4   5   6   21.20   11.70
  -4   5   6    1.30    8.10
  -4   5   6   15.90   10.10
   4  -5  -6   32.90   12.10
   4  -5  -6   19.70   10.40
   4  -5  -6    2.40    9.10
   4  -5  -6   13.80    8.00
   4  -5  -6   10.40    8.80
   4  -5  -6   31.40   11.20
  -4   5   5   12.80    9.60
  -4   5   5   21.80   12.00
  -4   5   5   17.20    8.50
  -4   5   5    9.70    6.80
   4  -5  -5   -3.60    5.60
   4  -5  -5   -4.30    4.20
   4  -5  -5    6.80    7.30
   4  -5  -5   -2.90    5.40
   4  -5  -5    0.30    9.20
   4  -5  -5    4.80    7.20
  -4   5   4  126.49   17.80
  -4   5   4  136.29   17.60
  -4   5   4  115.09   16.70
  -4   5   4  106.39   17.70
   4  -5  -4  114.59   16.40
   4  -5  -4  116.89   16.80
   4  -5  -4  136.19   18.10
   4  -5  -4  150.48   18.20
   4  -5  -4  128.89   18.00
   4  -5  -4  122.09   16.80
  -4   5   3  318.87   30.80
  -4   5   3  358.76   33.20
  -4   5   3  354.16   31.60
  -4   5   3  321.17   30.20
  -4   5   3  360.76   31.40
   4  -5  -3  339.97   31.20
   4  -5  -3  303.47   30.60
   4  -5  -3  334.27   31.30
   4  -5  -3  350.96   31.60
   4  -5  -3  287.97   30.50
  -4   5   2 1145.69   82.19
  -4   5   2 1174.28   82.39
  -4   5   2 1038.80   81.69
  -4   5   2  999.50   81.09
  -4   5   2 1124.39   82.99
  -4   5   2 1179.98   83.09
   4  -5  -2 1253.57   83.59
   4  -5  -2 1049.40   81.69
   4  -5  -2 1117.49   82.39
  -4   5   1   -8.50    6.40
  -4   5   1   -2.40    4.40
  -4   5   1    4.00    6.30
  -4   5   1   -2.00    6.40
  -4   5   1   -1.90    3.10
  -4   5   1   -1.90    5.70
   4  -5  -1    5.40    5.70
   4  -5  -1    1.10    4.00
   4  -5  -1   -3.10    3.90
  -4   5   0  921.81   66.09
  -4   5   0  883.41   65.49
  -4   5   0  912.31   65.89
  -4   5   0  883.01   66.89
  -4   5   0  753.52   64.89
  -4   5   0  782.92   66.79
   4  -5   0  830.42   64.69
   4  -5   0  909.61   66.59
   4  -5   0  883.51   67.49
   4  -5   0  970.80   67.29
  -4   5  -1  193.68   20.80
  -4   5  -1  196.18   23.40
  -4   5  -1  177.28   20.80
  -4   5  -1  161.18   22.30
   4  -5   1  195.28   20.90
   4  -5   1  152.78   20.90
   4  -5   1  195.28   21.30
   4  -5   1  225.48   23.10
   4  -5   1  188.38   23.70
  -4   5  -2   16.10    7.60
  -4   5  -2   13.10    8.30
  -4   5  -2   19.30    9.50
  -4   5  -2   37.20   11.00
   4  -5   2    8.10    7.10
   4  -5   2   31.50    9.90
   4  -5   2    3.00    7.70
   4  -5   2    7.20   10.60
   4  -5   2   26.90   10.90
  -4   5  -3   17.80    9.30
  -4   5  -3    6.90    8.10
  -4   5  -3   17.20    9.70
  -4   5  -3   30.30    9.10
  -4   5  -3   11.40    7.80
   4  -5   3   20.90    7.70
   4  -5   3   17.30    9.10
   4  -5   3   33.90   11.60
   4  -5   3   25.40    9.60
   4  -5   3   31.30   13.80
  -4   5  -4   75.49   16.90
  -4   5  -4   59.49   16.60
  -4   5  -4   62.39   16.00
   4  -5   4   69.09   17.40
   4  -5   4   44.10   12.90
  -4   5  -5    8.30    9.40
  -4   5  -5    0.10    9.20
  -4   5  -5    5.10    6.70
   4  -5   5    4.40   11.30
   4  -5   5   22.60   11.20
  -4   5  -6   11.00   10.40
  -4   5  -6   -2.30   13.40
   4  -5   6   -2.70   13.40
  -4   5  -7   80.69   19.30
  -4   5  -7   99.89   24.60
   4  -5   7   62.39   21.20
  -4   6   9   16.40   14.00
   4  -6  -9  -21.20   10.70
  -4   6   8   36.30   15.80
  -4   6   8   42.90   16.40
   4  -6  -8   56.39   16.10
   4  -6  -8   31.60   15.90
   4  -6  -8   25.20   13.10
  -4   6   7  254.67   32.80
  -4   6   7  258.17   32.20
  -4   6   7  265.27   32.50
  -4   6   7  298.07   32.40
   4  -6  -7  230.48   27.60
   4  -6  -7  261.87   30.50
   4  -6  -7  233.88   30.70
  -4   6   6  423.26   52.39
  -4   6   6  556.04   45.70
  -4   6   6  480.45   45.90
   4  -6  -6  451.95   45.40
   4  -6  -6  466.85   42.70
   4  -6  -6  517.65   47.40
   4  -6  -6  424.76   46.90
   4  -6  -6  528.05   43.30
  -4   6   5  109.79   20.40
  -4   6   5  130.89   18.40
  -4   6   5  121.09   17.50
  -4   6   5  134.99   21.40
   4  -6  -5  111.49   20.30
   4  -6  -5   95.99   17.40
   4  -6  -5   76.49   15.80
   4  -6  -5   93.19   16.90
   4  -6  -5   62.59   15.20
   4  -6  -5   92.59   16.40
  -4   6   4   82.89   16.70
  -4   6   4   87.69   16.70
  -4   6   4   71.09   15.30
  -4   6   4   62.19   14.30
   4  -6  -4   55.79   13.30
   4  -6  -4   72.69   15.20
   4  -6  -4   61.99   13.40
   4  -6  -4  100.09   17.30
   4  -6  -4   68.49   15.60
   4  -6  -4   64.09   13.40
  -4   6   3   -3.60    4.80
  -4   6   3    8.40    7.80
  -4   6   3   -8.70    5.60
  -4   6   3   -2.80    5.30
  -4   6   3    2.80    6.60
   4  -6  -3   11.50    7.20
   4  -6  -3    5.00    7.70
   4  -6  -3    5.80    6.50
   4  -6  -3   -1.20    3.90
  -4   6   2  323.37   31.60
  -4   6   2  368.76   32.80
  -4   6   2  321.27   31.60
  -4   6   2  313.67   31.90
  -4   6   2  366.86   33.10
  -4   6   2  264.07   30.50
   4  -6  -2  353.66   33.60
   4  -6  -2  316.07   31.80
   4  -6  -2  346.37   32.20
  -4   6   1   65.39   13.70
  -4   6   1   65.99   13.20
  -4   6   1   66.19   14.30
  -4   6   1   63.59   12.90
  -4   6   1   83.99   15.10
  -4   6   1   62.09   15.10
   4  -6  -1   84.59   15.90
   4  -6  -1   79.79   14.70
   4  -6  -1   78.99   15.50
  -4   6   0  255.27   28.70
  -4   6   0  283.97   28.90
  -4   6   0  295.77   30.50
  -4   6   0  296.47   28.40
   4  -6   0  294.27   29.40
   4  -6   0  292.87   29.80
   4  -6   0  293.17   30.10
   4  -6   0  292.97   28.40
  -4   6  -1  627.24   47.00
  -4   6  -1  551.24   46.50
  -4   6  -1  507.95   47.90
  -4   6  -1  581.34   48.70
  -4   6  -1  533.75   46.70
  -4   6  -1  453.15   44.80
   4  -6   1  539.25   44.90
   4  -6   1  483.85   45.90
   4  -6   1  582.74   48.10
   4  -6   1  568.64   47.90
   4  -6   1  642.44   51.19
  -4   6  -2   33.30   13.50
  -4   6  -2   58.49   13.60
  -4   6  -2   41.30   13.00
   4  -6   2   75.59   15.90
   4  -6   2   18.80   12.10
   4  -6   2   46.10   13.50
   4  -6   2   32.60   12.70
   4  -6   2   35.50   10.20
  -4   6  -3  173.18   20.90
  -4   6  -3  137.19   24.10
  -4   6  -3  186.28   21.10
  -4   6  -3  165.58   24.60
   4  -6   3  162.58   23.40
   4  -6   3  135.59   23.20
   4  -6   3  132.29   18.80
  -4   6  -4  106.89   20.70
  -4   6  -4  114.29   21.00
  -4   6  -4  165.88   23.10
   4  -6   4   89.59   19.50
   4  -6   4  127.79   26.80
  -4   6  -5   99.79   21.70
  -4   6  -5   68.49   20.60
   4  -6   5   68.19   19.00
  -4   6  -6    8.30   12.80
  -4   6  -6   -2.20   11.40
   4  -6   6   -1.30   12.70
  -4   6  -7   38.70   20.30
  -4   6  -7   87.49   20.90
   4  -6   7   76.19   23.40
  -4   7   9   13.60   17.00
   4  -7  -9   29.50   14.20
  -4   7   8   44.20   18.10
   4  -7  -8   13.00   13.40
  -4   7   7   28.30   15.80
   4  -7  -7   12.40   14.40
   4  -7  -7   12.00   12.30
  -4   7   6   29.40   12.20
  -4   7   6   49.30   13.90
  -4   7   6   56.99   17.70
   4  -7  -6   58.09   14.10
   4  -7  -6   58.79   15.50
   4  -7  -6   33.00   11.10
   4  -7  -6   57.09   15.70
   4  -7  -6   25.60   14.70
  -4   7   5   34.20   15.60
  -4   7   5   30.70   14.10
  -4   7   5   43.20   12.40
  -4   7   5   25.30   12.80
   4  -7  -5   26.60   10.70
   4  -7  -5   45.30   14.70
   4  -7  -5   16.10    9.70
   4  -7  -5   15.70   11.90
  -4   7   4  370.76   52.59
  -4   7   4  355.16   34.40
  -4   7   4  323.47   34.90
  -4   7   4  372.86   37.40
   4  -7  -4  333.97   35.40
   4  -7  -4  326.77   34.30
   4  -7  -4  294.77   33.40
   4  -7  -4  386.86   34.30
   4  -7  -4  330.67   32.80
  -4   7   3   51.99   12.90
  -4   7   3   19.00    9.90
  -4   7   3   29.60   13.30
  -4   7   3   20.50   11.20
  -4   7   3   38.40   12.40
  -4   7   3   35.30   11.70
   4  -7  -3   17.70   10.70
   4  -7  -3   46.30   11.90
   4  -7  -3   43.40   12.60
   4  -7  -3   14.30   11.60
   4  -7  -3   44.20   13.70
  -4   7   2  399.56   38.60
  -4   7   2  390.36   38.10
  -4   7   2  436.36   39.10
  -4   7   2  413.76   37.90
  -4   7   2  488.15   40.90
  -4   7   2  376.56   37.50
   4  -7  -2  459.35   39.50
   4  -7  -2  411.66   40.30
   4  -7  -2  348.47   37.30
  -4   7   1   35.40   13.70
  -4   7   1   34.00   10.70
  -4   7   1   52.49   12.20
  -4   7   1   12.40    9.50
  -4   7   1   28.60   11.40
  -4   7   1   46.60   13.30
   4  -7  -1   52.79   12.10
   4  -7  -1   26.40    9.90
   4  -7  -1   45.40   12.00
  -4   7   0    7.10    6.40
  -4   7   0   -6.00    8.30
  -4   7   0    8.90    8.30
  -4   7   0    3.80    9.10
  -4   7   0    7.10    7.50
  -4   7   0   -5.60    8.30
   4  -7   0   15.50   10.50
   4  -7   0   12.40    8.40
   4  -7   0  -11.00    7.20
  -4   7  -1    4.70    9.20
  -4   7  -1   14.50   10.80
  -4   7  -1  -20.60    8.00
  -4   7  -1   10.00    8.60
   4  -7   1    2.50   11.10
   4  -7   1    0.50    7.00
   4  -7   1   -1.60    9.80
   4  -7   1    8.40    8.30
  -4   7  -2  108.59   20.10
  -4   7  -2  161.08   22.10
  -4   7  -2  129.29   22.30
  -4   7  -2  109.19   22.70
   4  -7   2  130.09   19.00
   4  -7   2  126.09   20.50
   4  -7   2  161.08   26.00
   4  -7   2  158.08   24.60
  -4   7  -3   36.20   15.00
  -4   7  -3   30.40   11.90
  -4   7  -3   29.80   13.30
   4  -7   3   16.80   13.60
   4  -7   3   23.80   13.70
   4  -7   3   17.60    8.90
   4  -7   3    9.90    8.50
  -4   7  -4  169.58   22.80
  -4   7  -4  116.39   24.70
  -4   7  -4  123.69   23.80
   4  -7   4  120.19   24.00
  -4   7  -5   21.50   14.30
  -4   7  -5   19.70   12.00
   4  -7   5   15.50   15.20
  -4   7  -6    3.50   14.30
  -4   7  -6   16.50   17.10
   4  -7   6   26.70   18.30
  -4   8   8  -22.10   14.80
   4  -8  -8   -1.50   11.20
  -4   8   7    6.00   13.00
   4  -8  -7   -4.60    8.10
  -4   8   6   12.50   12.50
   4  -8  -6   -0.50   13.30
   4  -8  -6   -3.70    6.90
  -4   8   5   17.80   10.80
  -4   8   5   29.80   12.40
  -4   8   5   16.00   11.90
   4  -8  -5   10.30   11.00
   4  -8  -5   29.60   13.20
   4  -8  -5    7.70    9.70
  -4   8   4  296.17   30.90
  -4   8   4  247.08   32.10
  -4   8   4  250.87   30.40
   4  -8  -4  260.47   30.10
   4  -8  -4  229.68   28.00
   4  -8  -4  223.58   27.60
   4  -8  -4  267.87   28.60
   4  -8  -4  244.58   32.30
  -4   8   3   12.30    9.90
  -4   8   3   23.80   13.80
  -4   8   3   23.90   11.60
  -4   8   3    5.60    9.70
  -4   8   3   -0.80    6.60
  -4   8   3    7.80    9.80
   4  -8  -3   11.20   13.10
   4  -8  -3   -5.90    8.10
   4  -8  -3    6.70   10.40
  -4   8   2   -7.00    9.50
  -4   8   2   11.00   11.40
  -4   8   2   18.20    8.50
  -4   8   2    9.50   10.40
  -4   8   2   -6.60    9.50
  -4   8   2    2.40    7.90
   4  -8  -2    4.60   11.60
   4  -8  -2    4.50    9.50
   4  -8  -2   -4.90    8.50
  -4   8   1   11.30    9.30
  -4   8   1   48.00   14.30
  -4   8   1   25.50   11.40
  -4   8   1   15.00   16.30
  -4   8   1   16.20   11.40
  -4   8   1   18.20    8.10
   4  -8  -1   19.60   10.70
   4  -8  -1   30.70   13.40
  -4   8   0   11.90   11.10
  -4   8   0   -1.30    9.00
  -4   8   0   12.90    9.40
  -4   8   0   12.10   15.10
  -4   8   0    5.50    8.10
   4  -8   0   12.90    9.10
   4  -8   0   28.10   13.40
   4  -8   0   -2.40    6.90
  -4   8  -1  101.89   20.70
  -4   8  -1  112.79   22.20
  -4   8  -1  131.19   22.30
  -4   8  -1   75.99   17.50
   4  -8   1  140.29   24.20
   4  -8   1   99.89   19.90
   4  -8   1  124.69   20.60
  -4   8  -2  340.57   37.10
  -4   8  -2  396.96   37.30
  -4   8  -2  315.07   36.80
  -4   8  -2  273.77   35.30
   4  -8   2  369.86   38.30
   4  -8   2  330.57   35.70
  -4   8  -3  289.67   30.60
  -4   8  -3  246.68   29.60
  -4   8  -3  225.78   32.60
  -4   8  -3  235.88   33.80
   4  -8   3  274.07   34.30
  -4   8  -4  152.08   25.90
  -4   8  -4  104.79   24.50
  -4   8  -4   99.29   23.10
   4  -8   5   18.90   14.80
  -4   9   7   25.30   18.60
   4  -9  -7   26.40   15.30
  -4   9   6   35.30   19.40
   4  -9  -6   46.40   16.60
  -4   9   5   -6.30   15.00
   4  -9  -5   -8.20   11.80
   4  -9  -5  -28.40   15.90
  -4   9   4   25.10   12.50
  -4   9   4   13.30   13.20
   4  -9  -4   18.40   11.30
   4  -9  -4   15.20   11.80
  -4   9   3   73.09   18.00
  -4   9   3   54.09   15.60
  -4   9   3   44.80   15.90
  -4   9   3   68.89   15.60
  -4   9   3   51.49   17.30
   4  -9  -3   80.19   16.30
   4  -9  -3   37.90   17.50
  -4   9   2   50.59   15.10
  -4   9   2   49.50   14.00
  -4   9   2   52.89   17.10
  -4   9   2   37.70   13.70
  -4   9   2   75.29   17.00
   4  -9  -2   48.40   14.90
   4  -9  -2   26.90   13.70
  -4   9   1   55.99   15.30
  -4   9   1   54.39   17.00
  -4   9   1   35.40   12.20
  -4   9   1   27.20   12.50
  -4   9   1   36.60   15.20
   4  -9  -1   43.70   16.90
   4  -9  -1   47.60   15.60
  -4   9   0  125.39   21.40
  -4   9   0  104.19   20.80
  -4   9   0  104.89   21.00
  -4   9   0   90.09   18.90
   4  -9   0  115.69   22.30
   4  -9   0   76.79   21.40
   4  -9   0  124.79   21.90
  -4   9  -1    7.50   12.40
  -4   9  -1    0.70    8.40
  -4   9  -1  -12.30   10.50
  -4   9  -1   34.50   12.00
   4  -9   1    2.70   13.10
   4  -9   1    0.50   10.30
  -4   9  -2    9.60    9.80
  -4   9  -2   -3.00   11.80
  -4   9  -2   11.60   11.00
  -4   9  -2   -6.30    8.20
   4  -9   2    5.50   11.30
   4  -9   2    5.80   10.00
  -4   9  -3   -5.00   10.00
  -4   9  -3   -5.70   12.60
  -4   9  -3    4.40   13.60
   4  -9   3  -23.00   11.80
   4  -9   4    1.30   17.30
  -4  10   6   36.80   21.90
   4 -10  -6   54.89   16.50
  -4  10   5   20.50   18.80
  -4  10   5   44.20   17.70
  -4  10   4   10.40   12.40
  -4  10   4   16.00   11.80
  -4  10   3  -11.80   11.20
  -4  10   3  -16.70    8.30
  -4  10   3  -11.50   11.10
   4 -10  -3   -9.10   11.60
  -4  10   2   -9.60   11.10
  -4  10   2    0.80   11.70
   4 -10  -2   -2.10   15.90
  -4  10   1   43.70   16.00
  -4  10   1   69.89   17.30
  -4  10   1   90.39   20.30
   4 -10  -1   42.10   18.50
   4 -10  -1   30.90   18.40
  -4  10   0  146.29   26.40
  -4  10   0  158.68   27.90
  -4  10   0  208.18   28.40
   4 -10   0  197.58   36.70
   4 -10   0  157.28   30.70
  -4  10  -1   24.00   13.40
  -4  10  -1   28.20   16.50
  -4  10  -1   21.20   12.90
   4 -10   1   32.30   15.30
  -4  10  -2   40.90   14.60
  -4  10  -2   50.99   17.10
  -4  10  -2   37.90   14.40
   4 -10   2   80.69   21.70
  -4  10  -3   13.00   13.30
  -4  10  -3   -3.30    8.80
  -4  11   5  -16.20   12.70
  -4  11   4  -16.30   10.00
  -4  11   4  -19.30   11.10
  -4  11   3  -28.80   12.50
  -4  11   2   59.89   20.40
  -4  11   1   11.20   12.80
  -4  11   1   -8.60   11.10
  -4  11   1   -5.50    9.50
  -4  11   0   41.20   18.50
  -4  11   0   42.00   17.50
  -4  11   0   12.10   13.60
  -4  11  -1   16.00   12.80
  -4  11  -1   22.90   15.00
  -4  11  -1   20.40   16.20
  -4  11  -2   46.80   16.60
  -4  11  -2   49.30   17.00
  -4  11  -2   30.80   16.10
   5  11  -4   27.10   16.90
   5  11  -4   18.60   12.70
   5  11  -3   30.80   14.50
   5  11  -3   51.29   17.20
   5  11  -2   25.20   17.80
   5  11  -2   16.20   13.00
   5  11  -1  -14.60   13.50
   5  11  -1   17.30   10.50
   5  11   0    2.80   12.80
   5  11   0   -4.00    8.90
   5  10  -6  108.79   23.40
   5  10  -6   90.69   24.00
   5  10  -5    6.10   16.20
   5  10  -4    7.30   14.80
   5  10  -4  -11.40    8.50
   5  10  -3    1.50    8.90
   5  10  -3   10.10    8.20
   5  10  -2   10.10   10.00
   5  10  -2    5.40   10.20
   5  10  -1    3.00   10.50
   5  10  -1   10.30    9.10
   5  10   0  155.08   27.90
   5  10   0  151.18   24.20
   5  10   1   25.90   12.30
   5  10   1   27.30   15.20
   5  10   2  171.98   30.50
   5  10   2  175.08   27.50
   5   9  -7   28.60   15.70
   5   9  -7   -9.60   15.20
   5   9  -7    7.60   14.60
   5   9  -7   25.70   14.80
   5   9  -6   20.40   15.40
   5   9  -6  -10.80   13.40
  -5  -9   5  182.58   27.90
   5   9  -5  243.28   34.70
   5   9  -5  266.87   30.70
   5   9  -4   94.39   20.60
   5   9  -4   98.59   18.80
   5   9  -4   74.69   16.00
   5   9  -3   -0.40    7.50
   5   9  -2  157.58   21.70
   5   9  -2  183.08   26.20
   5   9  -1    6.40    7.90
   5   9  -1    0.00    9.40
   5   9   0  134.19   19.30
   5   9   0   88.69   23.00
   5   9   1   71.39   19.20
   5   9   2   50.49   19.00
   5   9   2   54.99   13.90
   5   9   3    7.90   13.30
   5   9   3    5.20   10.20
   5   9   4   -9.50    8.80
   5   8  -8  -15.10   12.60
   5   8  -8   11.40   15.00
   5   8  -8   13.80   14.30
   5   8  -8    2.30   15.80
   5   8  -7    9.00   12.90
   5   8  -7   15.90   15.10
   5   8  -7   19.40   13.90
   5   8  -7   25.80   12.60
  -5  -8   6   31.80   11.80
   5   8  -6   37.70   15.40
   5   8  -6   17.20   12.90
   5   8  -6   35.10   16.70
  -5  -8   5   66.99   16.10
   5   8  -5   55.49   18.00
   5   8  -5   73.29   17.40
  -5  -8   4    9.60    9.60
  -5  -8   4   20.40    9.80
   5   8  -4   -6.30   11.50
   5   8  -4   17.40    8.80
   5   8  -4   11.40   10.20
  -5  -8   3  -11.50    5.80
  -5  -8   3   -0.20    7.00
  -5  -8   3   -2.30    6.90
   5   8  -3   -3.20    8.70
   5   8  -3   -2.00    7.90
   5   8  -3  -12.00    7.30
   5   8  -3   -2.40    6.50
  -5  -8   2   16.50   13.30
  -5  -8   2   -0.60    7.10
   5   8  -2   29.60   13.40
   5   8  -2   17.20    8.80
   5   8  -2   10.40    7.80
  -5  -8   1   15.00    7.70
  -5  -8   1   27.50   11.40
   5   8  -1   27.40    9.70
   5   8  -1   -4.80   11.10
  -5  -8   0   -7.50    8.20
  -5  -8   0    0.50    5.50
   5   8   0    5.60   11.90
   5   8   0   -2.70    5.90
  -5  -8  -1   34.80   14.20
   5   8   1   38.10   13.50
  -5  -8  -2   14.00   10.50
   5   8   2   -1.20   12.30
   5   8   2   15.80    9.00
   5   8   3   10.40   10.40
   5   8   3   -9.20   11.40
   5   8   4    7.40   11.00
   5   8   5    1.40   12.00
   5   7  -9   14.40   15.20
   5   7  -9   44.00   18.90
   5   7  -9   24.20   14.20
   5   7  -9   68.69   21.80
   5   7  -8   10.20   14.70
   5   7  -8   12.60   13.60
   5   7  -8   -0.50   11.90
   5   7  -8   15.00   14.70
  -5  -7   7   -4.10    8.80
   5   7  -7    3.10   12.90
   5   7  -7   36.70   12.30
   5   7  -7   16.30   14.90
   5   7  -7    6.40    8.40
  -5  -7   6   94.99   18.90
  -5  -7   6   99.79   17.80
  -5  -7   6  109.29   20.40
   5   7  -6  132.39   23.20
   5   7  -6  108.59   19.20
  -5  -7   5  100.99   21.90
  -5  -7   5  122.89   19.80
  -5  -7   5  122.19   17.50
  -5  -7   5  107.09   18.70
   5   7  -5   83.19   19.60
   5   7  -5  152.98   23.30
   5   7  -5  156.08   19.10
   5   7  -5   95.09   17.60
  -5  -7   4  222.58   25.90
  -5  -7   4  250.07   27.20
  -5  -7   4  260.27   25.10
  -5  -7   4  325.67   34.20
   5   7  -4  305.27   26.20
   5   7  -4  237.98   31.50
  -5  -7   3   -7.80    6.60
  -5  -7   3    0.10    4.10
  -5  -7   3    7.60   11.70
   5   7  -3    4.90    6.00
   5   7  -3    1.80    8.90
   5   7  -3   -2.70    6.10
   5   7  -3   -7.80    7.10
  -5  -7   2  430.16   35.90
   5   7  -2  439.56   31.60
   5   7  -2  369.56   35.20
   5   7  -2  354.36   53.99
   5   7  -2  432.56   35.90
  -5  -7   1  168.08   19.10
  -5  -7   1  199.28   25.50
  -5  -7   1  167.68   17.60
   5   7  -1  176.28   24.60
   5   7  -1  210.38   21.50
   5   7  -1  152.08   16.20
   5   7  -1  173.08   19.90
  -5  -7   0   80.79   17.30
  -5  -7   0   68.09   19.60
   5   7   0   76.09   14.00
   5   7   0   89.69   19.00
   5   7   0   94.19   13.70
  -5  -7  -1  425.56   40.90
   5   7   1  400.76   40.20
   5   7   1  406.56   36.20
  -5  -7  -2  230.38   27.20
   5   7   2  204.58   23.80
   5   7   2  189.08   26.40
   5   7   3    7.90   11.60
   5   7   4   -3.80    8.30
   5   6  -9   18.10   16.30
   5   6  -9   12.30   15.70
  -5  -6   8   46.70   16.70
   5   6  -8   15.80   12.20
   5   6  -8   28.10   14.70
   5   6  -8   14.40   12.50
   5   6  -8   26.20   14.30
  -5  -6   7   45.00   12.70
  -5  -6   7   -2.00   11.60
  -5  -6   7   12.30   13.90
   5   6  -7   17.90   12.30
   5   6  -7   20.80   12.30
   5   6  -7   32.00   12.90
   5   6  -7    2.40    9.00
  -5  -6   6  137.39   24.90
  -5  -6   6  152.48   21.00
  -5  -6   6  164.08   20.20
  -5  -6   6  129.09   20.30
   5   6  -6  117.39   23.30
   5   6  -6  161.78   22.70
   5   6  -6  180.58   23.30
   5   6  -6  185.48   21.70
  -5  -6   5   20.10    8.40
  -5  -6   5   10.50    9.50
   5   6  -5    0.40    9.60
   5   6  -5   18.10    8.60
   5   6  -5    2.10   16.60
   5   6  -5    9.60    9.90
  -5  -6   4    7.50    6.70
  -5  -6   4   32.90   13.00
  -5  -6   4   16.30    8.30
  -5  -6   4   18.50    8.80
  -5  -6   4   -8.50   11.60
   5   6  -4   11.00   10.40
   5   6  -4   22.50    7.50
   5   6  -4   15.60    7.50
   5   6  -4    8.40    9.80
   5   6  -4   28.30    8.60
  -5  -6   3    1.20    5.90
  -5  -6   3   10.00    7.90
  -5  -6   3   14.90    6.90
  -5  -6   3   13.90    5.60
  -5  -6   3   11.90   11.10
   5   6  -3   14.60    8.70
   5   6  -3   15.20    6.40
   5   6  -3    8.00    6.60
   5   6  -3    3.10   10.50
  -5  -6   2   -1.10    3.60
  -5  -6   2    8.20    6.10
  -5  -6   2    4.40    6.50
  -5  -6   2    6.40    8.30
  -5  -6   2   18.70    6.50
   5   6  -2    2.50    3.90
   5   6  -2   15.50    9.20
   5   6  -2    1.70    7.10
   5   6  -2    0.40    4.60
   5   6  -2    3.70    4.90
  -5  -6   1    3.80    5.50
  -5  -6   1    1.20    4.90
  -5  -6   1   -3.90    4.60
  -5  -6   1   -1.20    6.30
   5   6  -1   10.50    6.30
   5   6  -1    5.00    2.20
   5   6  -1   -0.80    4.60
   5   6  -1  -16.10    7.50
   5   6  -1    8.00    6.20
  -5  -6   0   21.20    7.20
  -5  -6   0   17.50   10.00
   5   6   0   19.30    7.00
   5   6   0   19.20    5.80
   5   6   0   10.00    5.00
   5   6   0   -0.50    9.60
   5   6   0   19.70    6.90
  -5  -6  -1   88.09   13.40
  -5  -6  -1   91.99   16.90
   5   6   1   81.79   16.70
   5   6   1   55.99   18.00
   5   6   1   79.69   12.90
  -5  -6  -2   -2.20    8.10
  -5  -6  -2    3.00    7.90
   5   6   2    9.60    6.50
   5   6   2   -0.70    9.40
  -5  -6  -3   -1.00    7.70
  -5  -6  -3   -3.90    7.80
   5   6   3   -3.50    8.10
   5   6   3    2.60    6.90
   5   6   4   -1.60   13.70
   5   6   4   -8.80    6.70
   5   6   5   -5.80    8.20
   5   6   6    0.90   10.60
   5   5 -10    6.00   13.10
   5   5 -10   -5.80   14.90
  -5  -5   9  -11.30   12.80
   5   5  -9  -20.30   12.50
   5   5  -9   -6.40    8.70
   5   5  -9    7.40   13.90
   5   5  -9   -6.50    9.90
  -5  -5   8   79.19   19.80
  -5  -5   8   50.29   16.50
  -5  -5   8   74.49   15.40
   5   5  -8   54.09   16.90
   5   5  -8   58.39   16.50
   5   5  -8   34.10   16.50
   5   5  -8   18.80   14.80
  -5  -5   7  658.93   61.59
  -5  -5   7  741.33   65.39
  -5  -5   7  831.62   64.79
  -5  -5   7  733.03   64.69
   5   5  -7  863.71   66.79
   5   5  -7  872.91   66.09
   5   5  -7  825.62   63.09
  -5  -5   6   47.40   13.00
  -5  -5   6   63.09   14.50
  -5  -5   6   39.60   12.10
  -5  -5   6   51.69   14.30
   5   5  -6   20.30   11.70
   5   5  -6   54.69   13.10
   5   5  -6   48.90   13.10
   5   5  -6   42.70   15.10
  -5  -5   5    1.90    7.60
  -5  -5   5   13.90   10.20
  -5  -5   5   29.30    9.30
  -5  -5   5   31.40   10.20
  -5  -5   5   13.90    7.40
   5   5  -5   24.10   10.90
   5   5  -5   18.70    7.80
   5   5  -5   18.80   11.20
   5   5  -5    9.10    6.90
   5   5  -5   -2.70    6.60
  -5  -5   4    7.40    5.60
  -5  -5   4   -0.30    5.30
  -5  -5   4   -0.70    7.00
  -5  -5   4   -8.90    5.40
  -5  -5   4    3.90    5.30
   5   5  -4    3.50    5.90
   5   5  -4   -5.50    4.50
   5   5  -4    1.20    5.70
   5   5  -4   -1.80    5.00
   5   5  -4   -9.40    4.60
  -5  -5   3   54.09    9.30
  -5  -5   3   50.59   10.40
  -5  -5   3   41.30    8.90
  -5  -5   3   31.40    7.20
  -5  -5   3   41.30   12.60
   5   5  -3   48.00    8.20
   5   5  -3   48.00    9.10
   5   5  -3   55.59   11.10
   5   5  -3   43.70   12.80
  -5  -5   2  616.34   49.30
  -5  -5   2  633.34   47.70
  -5  -5   2  736.33   55.49
  -5  -5   2  652.53   47.80
  -5  -5   2  598.44   45.40
   5   5  -2  636.54   47.90
   5   5  -2  732.63   50.49
   5   5  -2  594.54   53.19
   5   5  -2  684.83   48.80
   5   5  -2  702.43   45.70
  -5  -5   1  127.39   13.80
  -5  -5   1  148.79   18.80
  -5  -5   1  126.59   13.60
   5   5  -1  149.69   14.40
   5   5  -1  123.69   14.60
   5   5  -1  138.79   19.40
   5   5  -1  158.68   16.00
   5   5  -1  115.09   14.10
  -5  -5   0   67.89   13.30
  -5  -5   0   78.79    9.60
  -5  -5   0   52.99    8.80
   5   5   0   67.49    9.90
   5   5   0   58.59    9.90
   5   5   0   71.79    9.60
   5   5   0   61.79   13.40
   5   5   0   55.19    9.50
  -5  -5  -1  116.29   16.30
  -5  -5  -1  101.39   12.40
   5   5   1  112.69   11.10
   5   5   1   93.29   12.50
   5   5   1  105.09   13.00
   5   5   1   81.29   15.30
   5   5   1   89.19   10.70
  -5  -5  -2  780.32   59.59
  -5  -5  -2  872.81   63.69
  -5  -5  -2  855.51   60.39
   5   5   2  852.81   55.79
   5   5   2  706.03   59.49
   5   5   2  799.52   62.69
   5   5   2  824.32   60.49
  -5  -5  -3 1102.99   77.49
  -5  -5  -3 1172.48   78.79
   5   5   3  929.01   75.99
   5   5   3  995.70   76.89
   5   5   4  105.49   17.60
   5   5   4  131.89   18.40
   5   5   5  117.49   19.90
   5   5   6   -0.10    8.50
   5   4 -10    3.70   13.50
   5   4 -10   -8.70   10.90
   5   4 -10   -6.40   10.80
  -5  -4   9  151.48   26.60
   5   4  -9  160.78   26.00
   5   4  -9  186.58   26.80
   5   4  -9  166.08   24.70
  -5  -4   8  158.38   37.50
  -5  -4   8  176.98   25.20
  -5  -4   8  177.88   26.80
   5   4  -8  224.88   27.40
   5   4  -8  204.08   29.90
   5   4  -8  187.28   27.10
  -5  -4   7  484.05   43.00
  -5  -4   7  386.76   45.40
  -5  -4   7  445.56   42.70
  -5  -4   7  471.15   44.80
   5   4  -7  500.15   45.00
   5   4  -7  435.86   41.70
  -5  -4   6    0.40   10.50
  -5  -4   6   -7.70    7.50
  -5  -4   6    9.20   12.50
  -5  -4   6    9.10    7.70
  -5  -4   6    0.50    6.60
   5   4  -6   -2.60    9.80
   5   4  -6    6.50    6.50
   5   4  -6   -3.40    6.70
   5   4  -6    4.60    6.30
   5   4  -6   -5.90    7.30
  -5  -4   5  229.98   22.00
  -5  -4   5  193.48   22.30
  -5  -4   5  204.38   27.00
  -5  -4   5  265.47   23.70
  -5  -4   5  262.27   23.50
   5   4  -5  195.68   25.20
   5   4  -5  188.88   21.70
   5   4  -5  251.27   26.50
   5   4  -5  236.98   22.50
   5   4  -5  177.28   21.90
  -5  -4   4  168.18   20.50
  -5  -4   4  156.38   17.20
  -5  -4   4  142.19   17.20
  -5  -4   4  145.89   15.80
  -5  -4   4  141.89   15.70
   5   4  -4  165.88   16.10
   5   4  -4  151.58   19.20
   5   4  -4  135.79   15.60
   5   4  -4  105.79   19.40
  -5  -4   3 2267.97  154.58
  -5  -4   3 1953.20  149.79
  -5  -4   3 2071.79  147.39
  -5  -4   3 2155.98  147.49
  -5  -4   3 2378.76  147.99
   5   4  -3 2058.09  153.18
   5   4  -3 2454.15  152.08
   5   4  -3 2227.08  147.89
   5   4  -3 2320.77  147.29
   5   4  -3 2189.48  148.19
  -5  -4   2   40.00    6.90
  -5  -4   2   49.80    7.00
  -5  -4   2   62.09   13.10
  -5  -4   2   42.40    9.40
  -5  -4   2   43.60    6.60
   5   4  -2   50.99    7.40
   5   4  -2   51.59    6.50
   5   4  -2   50.79   10.10
   5   4  -2   57.09    7.50
   5   4  -2   38.90   10.00
  -5  -4   1 1105.09   76.99
  -5  -4   1 1233.78   84.89
  -5  -4   1 1116.99   77.29
   5   4  -1 1101.69   83.49
   5   4  -1 1021.50   80.09
   5   4  -1 1267.57   80.89
   5   4  -1 1193.28   78.09
   5   4  -1 1133.79   77.89
  -5  -4   0  213.68   18.00
  -5  -4   0  233.98   24.00
   5   4   0  194.68   22.90
   5   4   0  248.18   19.00
   5   4   0  217.08   18.50
   5   4   0  240.98   20.30
   5   4   0  205.98   19.70
  -5  -4  -1    7.10    7.60
  -5  -4  -1    7.20    4.60
  -5  -4  -1    1.80    5.20
   5   4   1    9.20    4.80
   5   4   1   20.10    5.50
   5   4   1    8.50    4.90
   5   4   1   12.60    5.00
   5   4   1    5.50    6.50
  -5  -4  -2  236.38   22.30
  -5  -4  -2  220.18   19.80
  -5  -4  -2  183.58   18.40
   5   4   2  159.68   18.60
   5   4   2  184.98   17.60
   5   4   2  187.88   21.40
   5   4   2  230.58   18.30
   5   4   2  208.88   19.90
  -5  -4  -3  382.06   31.10
  -5  -4  -3  332.87   36.90
  -5  -4  -3  411.06   32.10
   5   4   3  378.36   31.70
   5   4   3  276.97   37.70
   5   4   3  309.27   28.60
   5   4   3  368.26   31.70
  -5  -4  -4  237.08   23.60
   5   4   4  178.78   21.00
   5   4   4  172.88   20.90
   5   4   5  416.46   38.50
   5   4   6    6.60    9.10
   5   4   7   -8.10    8.50
   5   3 -11  103.19   26.60
   5   3 -11  134.09   33.40
   5   3 -10   28.60   16.50
   5   3 -10  -12.30   16.60
   5   3 -10   12.70   13.30
  -5  -3   9    8.60   12.50
  -5  -3   9   17.10   13.00
   5   3  -9   13.00   16.40
   5   3  -9   35.20   15.10
   5   3  -9   17.40   13.10
   5   3  -9    0.00    9.40
  -5  -3   8    2.80    8.60
  -5  -3   8   17.60   12.80
   5   3  -8   11.00   10.90
   5   3  -8    9.90   20.30
   5   3  -8   51.29   17.10
   5   3  -8   24.70   11.70
  -5  -3   7   47.20   13.70
  -5  -3   7   21.40   18.50
  -5  -3   7   67.69   14.60
  -5  -3   7   29.20   12.70
   5   3  -7   26.00    9.70
   5   3  -7   42.80   13.10
   5   3  -7   32.10   12.40
  -5  -3   6  233.18   23.40
  -5  -3   6  178.38   24.40
  -5  -3   6  236.68   26.50
  -5  -3   6  245.28   25.20
  -5  -3   6  198.18   23.70
   5   3  -6  195.58   22.60
   5   3  -6  221.88   25.10
   5   3  -6  196.88   24.00
   5   3  -6  210.08   23.90
   5   3  -6  257.57   23.70
  -5  -3   5  806.32   68.09
  -5  -3   5  880.61   66.79
  -5  -3   5 1049.40   68.79
  -5  -3   5  967.80   68.39
   5   3  -5 1016.70   71.39
   5   3  -5  830.22   66.89
   5   3  -5  886.91   67.69
   5   3  -5  846.22   70.69
   5   3  -5 1014.90   67.89
  -5  -3   4  119.29   16.40
  -5  -3   4  151.28   15.50
  -5  -3   4  161.88   20.00
  -5  -3   4  175.08   16.60
  -5  -3   4  190.88   17.70
   5   3  -4  155.48   16.10
   5   3  -4  138.19   15.50
   5   3  -4  140.19   15.70
   5   3  -4  186.98   20.20
   5   3  -4  164.78   20.50
  -5  -3   3    1.70    3.50
  -5  -3   3    4.70    3.40
  -5  -3   3    7.40    6.30
  -5  -3   3   10.20    5.20
   5   3  -3    7.40    6.10
   5   3  -3    6.60    6.40
   5   3  -3    6.40    4.70
   5   3  -3    5.30    4.10
  -5  -3   2 2888.61  179.18
  -5  -3   2 2353.46  174.78
  -5  -3   2 2693.23  170.68
  -5  -3   2 2556.44  170.48
   5   3  -2 2425.36  177.28
   5   3  -2 2469.75  170.98
   5   3  -2 2712.13  171.38
   5   3  -2 2756.02  175.98
  -5  -3   1    3.10    1.40
  -5  -3   1    1.30    1.60
  -5  -3   1    1.60    1.50
  -5  -3   1    1.90    4.80
   5   3  -1    4.40    3.00
   5   3  -1   -4.20    4.40
   5   3  -1    2.60    2.20
   5   3  -1   -0.40    3.70
   5   3  -1    8.00    4.70
  -5  -3   0   97.69    8.70
   5   3   0  126.09   15.10
   5   3   0  106.89    9.60
   5   3   0  111.99   12.50
   5   3   0  103.19   12.50
  -5  -3  -1  690.83   49.20
  -5  -3  -1  653.13   44.30
  -5  -3  -1  662.63   44.80
   5   3   1  580.84   46.40
   5   3   1  625.44   45.00
   5   3   1  631.84   48.40
   5   3   1  581.94   46.10
  -5  -3  -2 1147.69   73.59
  -5  -3  -2 1058.59   73.79
  -5  -3  -2 1157.48   75.99
  -5  -3  -2 1003.10   74.29
   5   3   2 1066.69   74.19
   5   3   2  958.90   74.69
   5   3   2 1117.59   74.29
   5   3   2  917.91   72.99
  -5  -3  -3  294.27   25.40
  -5  -3  -3  224.28   23.80
  -5  -3  -3  325.57   23.10
  -5  -3  -3  295.47   25.00
  -5  -3  -3  332.87   26.40
   5   3   3  207.58   29.70
   5   3   3  306.67   25.90
   5   3   3  229.48   24.30
   5   3   3  285.27   24.30
   5   3   3  228.48   21.60
  -5  -3  -4   55.49   11.60
  -5  -3  -4   75.49   13.90
  -5  -3  -4   68.19   13.10
   5   3   4   70.99   13.00
   5   3   4   40.70    9.60
   5   3   5   44.80   13.50
   5   3   6  191.78   25.00
   5   3   7   16.20   18.00
   5   2 -11   -2.30   12.70
   5   2 -11   -2.80   15.60
   5   2 -11    2.80   13.90
   5   2 -10  117.69   21.50
   5   2 -10   91.19   20.00
   5   2 -10  154.58   27.20
  -5  -2   9   59.69   21.00
  -5  -2   9   53.19   15.10
   5   2  -9   39.80   15.00
   5   2  -9   58.19   19.40
   5   2  -9   63.19   18.90
   5   2  -9   74.19   18.40
  -5  -2   8   29.00   11.10
  -5  -2   8  -16.70    8.30
  -5  -2   8   -4.20   10.20
  -5  -2   8   17.20    8.40
   5   2  -8   21.60   11.60
   5   2  -8    6.50   10.60
   5   2  -8   26.20   14.90
   5   2  -8    0.30    9.90
  -5  -2   7   31.70   11.60
  -5  -2   7   10.80    7.30
  -5  -2   7   10.40    6.60
  -5  -2   7    4.80    9.40
   5   2  -7   14.70    9.40
   5   2  -7   10.60    8.40
   5   2  -7    7.10    8.90
   5   2  -7    0.00    7.30
   5   2  -7   28.30   10.80
  -5  -2   6    9.00    7.50
  -5  -2   6   23.60    9.80
  -5  -2   6   16.30   10.70
  -5  -2   6   22.00    9.40
  -5  -2   6    6.00    6.90
   5   2  -6   11.10    7.60
   5   2  -6   18.20    8.90
   5   2  -6   12.00   10.00
   5   2  -6    7.50    8.00
   5   2  -6   20.70   10.60
  -5  -2   5   26.30    9.70
  -5  -2   5   29.00    8.50
  -5  -2   5    9.00    7.10
  -5  -2   5   22.00    8.00
   5   2  -5   24.60   10.20
   5   2  -5   14.80    9.00
   5   2  -5   29.00    8.30
  -5  -2   4  607.64   48.20
  -5  -2   4  541.15   42.10
  -5  -2   4  515.45   44.80
  -5  -2   4  602.74   42.90
   5   2  -4  583.24   43.10
   5   2  -4  594.44   43.00
   5   2  -4  581.04   42.70
   5   2  -4  592.34   46.00
   5   2  -4  507.65   46.50
  -5  -2   3  384.16   28.00
  -5  -2   3  422.56   35.20
   5   2  -3  389.96   29.30
   5   2  -3  348.47   28.00
   5   2  -3  408.16   32.70
   5   2  -3  373.26   28.30
   5   2  -3  336.87   32.70
  -5  -2   2 1188.28   73.79
  -5  -2   2 1089.59   73.69
  -5  -2   2 1058.89   84.49
   5   2  -2 1162.48   76.59
   5   2  -2 1082.79   74.49
   5   2  -2 1069.59   80.19
   5   2  -2 1101.09   81.69
   5   2  -2 1154.58   74.49
   5   2  -2 1211.88   80.69
  -5  -2   1 2469.15  152.58
   5   2  -1 2141.79  150.38
   5   2  -1 2058.89  151.08
  -5  -2   0    1.60    2.30
  -5  -2   0    3.90    2.40
  -5  -2   0    8.90    6.40
   5   2   0    5.60    1.80
   5   2   0   10.30    5.40
   5   2   0    4.90    2.90
   5   2   0   12.90    6.20
   5   2   0    0.50    3.70
  -5  -2  -1  947.81   68.89
  -5  -2  -1  893.61   64.39
  -5  -2  -1  887.21   64.19
  -5  -2  -1 1070.49   69.39
  -5  -2  -1 1084.59   65.29
   5   2   1  870.81   68.39
   5   2   1  956.60   65.19
   5   2   1  939.51   68.59
   5   2   1  965.90   65.49
  -5  -2  -2  327.07   26.40
  -5  -2  -2  291.77   24.40
  -5  -2  -2  302.47   25.40
  -5  -2  -2  356.66   24.90
   5   2   2  294.27   23.90
   5   2   2  300.97   26.00
   5   2   2  324.47   27.50
   5   2   2  269.17   24.60
   5   2   2  308.07   25.70
  -5  -2  -3   16.80    7.20
  -5  -2  -3   18.30    6.50
  -5  -2  -3   21.20    6.80
  -5  -2  -3   10.20    5.60
   5   2   3   15.30    5.20
   5   2   3   10.20    5.60
   5   2   3   18.00    7.90
  -5  -2  -4  102.59   13.80
  -5  -2  -4   64.09   18.50
  -5  -2  -4   91.39   15.20
  -5  -2  -4   77.19   13.60
   5   2   4   78.59   12.60
   5   2   4   72.69   12.90
   5   2   4   47.00   16.30
   5   2   4   68.59   12.40
   5   2   4   47.30    8.90
  -5  -2  -5   43.90   13.10
  -5  -2  -5   32.20    9.90
  -5  -2  -5   31.80    9.60
   5   2   5   16.90   10.10
   5   2   6  176.58   23.80
   5   2   7  131.19   22.80
   5   1 -11  -13.80   13.10
   5   1 -11  -10.70   13.20
   5   1 -11    8.10   18.80
  -5  -1  10   -7.00   11.30
  -5  -1  10  -19.50   11.60
   5   1 -10  -11.10    7.90
   5   1 -10   -6.50   15.20
   5   1 -10   -4.70   14.20
  -5  -1   9  236.18   30.10
  -5  -1   9  271.27   31.20
   5   1  -9  253.47   31.70
   5   1  -9  211.48   31.30
   5   1  -9  216.58   29.20
  -5  -1   8   61.19   15.70
  -5  -1   8   68.49   15.90
  -5  -1   8   33.10   12.30
   5   1  -8   73.29   16.40
   5   1  -8   53.59   15.50
   5   1  -8   67.69   18.60
  -5  -1   7   16.00   11.10
  -5  -1   7   11.70    9.50
  -5  -1   7   19.20   10.60
  -5  -1   7   13.20    8.30
  -5  -1   7   35.30    9.50
   5   1  -7   17.50   10.40
   5   1  -7   33.50   10.10
   5   1  -7    3.30    8.30
   5   1  -7   19.70   10.30
   5   1  -7   -3.70    8.00
  -5  -1   6  673.73   54.29
  -5  -1   6  623.94   51.09
  -5  -1   6  627.94   52.39
   5   1  -6  711.73   52.29
   5   1  -6  580.54   50.59
   5   1  -6  766.72   55.69
   5   1  -6  621.54   52.09
   5   1  -6  643.54   54.19
  -5  -1   5  113.39   14.80
  -5  -1   5  155.48   17.50
  -5  -1   5  152.38   17.00
  -5  -1   5  134.29   17.90
  -5  -1   5  157.28   20.60
   5   1  -5  157.38   16.90
   5   1  -5  157.78   19.50
   5   1  -5  125.69   15.50
   5   1  -5  145.19   17.10
   5   1  -5  104.59   18.70
  -5  -1   4  751.42   58.39
  -5  -1   4  687.73   52.79
  -5  -1   4  673.43   55.49
  -5  -1   4  787.32   53.99
   5   1  -4  696.83   52.99
   5   1  -4  795.82   54.19
   5   1  -4  806.32   54.79
   5   1  -4  767.22   57.29
   5   1  -4  698.63   57.29
  -5  -1   3 5914.81  363.56
  -5  -1   3 5280.27  369.06
   5   1  -3 6012.30  363.96
   5   1  -3 5059.19  368.66
   5   1  -3 5698.23  365.26
   5   1  -3 5239.18  363.06
   5   1  -3 5795.72  368.56
  -5  -1   2  242.88   16.20
  -5  -1   2  240.68   16.20
  -5  -1   2  235.38   23.90
  -5  -1   2  283.17   20.60
   5   1  -2  221.08   22.50
   5   1  -2  224.98   19.60
   5   1  -2  249.78   17.30
   5   1  -2  198.68   22.80
   5   1  -2  222.38   22.00
   5   1  -2  244.18   17.10
  -5  -1   1 3713.13  221.68
  -5  -1   1 3605.34  226.18
   5   1  -1 3315.87  224.78
   5   1  -1 3187.38  224.98
   5   1  -1 3024.30  224.68
  -5  -1   0    2.80    4.80
  -5  -1   0    6.60    5.90
  -5  -1   0    6.80    3.40
  -5  -1   0    9.90    3.80
   5   1   0   12.70    2.30
   5   1   0   12.50    3.00
   5   1   0   10.60    5.80
   5   1   0   11.60    5.50
  -5  -1  -1 3158.38  195.68
  -5  -1  -1 2811.32  197.08
  -5  -1  -1 3054.89  191.98
  -5  -1  -1 3006.70  192.48
   5   1   1 2907.91  192.58
   5   1   1 2832.12  196.88
   5   1   1 2636.24  194.78
   5   1   1 3016.30  192.98
  -5  -1  -2  899.41   60.49
  -5  -1  -2  791.82   59.29
  -5  -1  -2  941.81   60.99
  -5  -1  -2  835.02   63.29
  -5  -1  -2  907.31   60.19
   5   1   2  937.91   63.89
   5   1   2  781.02   59.89
   5   1   2  856.51   60.79
   5   1   2  800.42   59.89
   5   1   2  762.22   59.59
  -5  -1  -3  210.88   18.80
  -5  -1  -3  160.08   19.60
  -5  -1  -3  172.68   18.30
  -5  -1  -3  158.88   17.30
   5   1   3  171.28   17.50
   5   1   3  178.68   18.70
   5   1   3  206.38   21.60
   5   1   3  156.98   15.30
   5   1   3  172.58   18.40
  -5  -1  -4   19.40   10.80
  -5  -1  -4   27.10    9.60
  -5  -1  -4   14.70    9.30
  -5  -1  -4   40.00   10.20
   5   1   4   12.30   11.20
   5   1   4   21.50    7.40
   5   1   4   21.80    7.90
   5   1   4   41.60   11.20
  -5  -1  -5  264.27   27.90
  -5  -1  -5  239.58   27.60
   5   1   5  228.88   26.80
   5   1   5  208.78   23.70
   5   1   5  266.67   27.00
  -5  -1  -6   13.10   11.50
  -5  -1  -6    3.40    9.90
   5   1   6    0.60    8.40
   5   1   7    7.60   12.10
   5   0 -11  -18.20   15.00
   5   0 -11    2.10   10.30
   5   0 -11    3.20   13.00
  -5   0  10    8.20   13.60
   5   0 -10   60.79   21.50
   5   0 -10   27.30   18.30
   5   0 -10   15.10   11.00
  -5   0   9   -8.70   10.00
  -5   0   9   11.70    6.70
  -5   0   9    3.80   10.50
  -5   0   9   23.20   12.70
   5   0  -9   17.60   14.80
  -5   0   8    5.40    7.00
  -5   0   8   34.00   12.90
  -5   0   8    1.20   10.10
  -5   0   8   11.30    7.40
   5   0  -8    0.80    7.70
   5   0  -8    1.70    7.50
   5   0  -8   19.00   17.50
   5   0  -8   -7.30    8.80
  -5   0   7    7.90    8.10
  -5   0   7   -1.20    9.20
  -5   0   7    5.10    9.00
  -5   0   7  -10.50    5.40
  -5   0   7    5.40    9.40
   5   0  -7    1.20    8.90
   5   0  -7   -4.00    5.80
   5   0  -7   -8.60    8.40
   5   0  -7   11.30    7.40
   5   0  -7   -0.30    6.10
  -5   0   6   66.99   13.40
  -5   0   6   43.10   10.40
  -5   0   6   43.60    9.60
  -5   0   6   35.10   12.30
   5   0  -6   62.49   11.90
   5   0  -6   50.09   13.10
   5   0  -6   52.29   11.50
   5   0  -6   29.30   10.90
   5   0  -6   56.19   11.90
  -5   0   5    5.80    4.80
  -5   0   5   -1.20    6.20
  -5   0   5   -2.40    5.70
  -5   0   5   -1.20    4.40
  -5   0   5    5.20    5.10
   5   0  -5   -0.30    5.20
   5   0  -5   -0.80    4.90
   5   0  -5    9.40    6.20
   5   0  -5   -0.10    7.20
   5   0  -5   -5.50    3.50
  -5   0   4 1116.19   79.49
  -5   0   4 1031.60   81.89
  -5   0   4 1185.38   84.99
  -5   0   4 1190.18   80.39
   5   0  -4 1283.87   84.19
   5   0  -4 1072.79   83.99
   5   0  -4 1229.48   80.79
   5   0  -4 1089.69   79.39
   5   0  -4 1129.19   80.79
  -5   0   3    4.80    3.90
  -5   0   3   -1.50    7.30
   5   0  -3    4.40    5.20
   5   0  -3    3.40    5.30
   5   0  -3    5.10    3.80
   5   0  -3    2.00    5.00
   5   0  -3   -2.30    2.40
   5   0  -3   -1.40    6.10
  -5   0   2 2672.53  186.98
  -5   0   2 3044.80  184.18
  -5   0   2 2867.81  180.58
  -5   0   2 2885.61  180.78
   5   0  -2 2629.64  186.78
   5   0  -2 2808.32  181.18
   5   0  -2 2504.35  186.18
   5   0  -2 2568.04  183.48
   5   0  -2 2706.33  186.18
   5   0  -2 2903.71  180.88
  -5   0   1   -0.10    1.30
  -5   0   1    2.50    6.00
  -5   0   1   -1.30    1.10
  -5   0   1   -3.10    2.90
   5   0  -1    0.60    1.70
   5   0  -1   -4.10    4.50
   5   0  -1    1.00    1.60
  -5   0   0   29.20    5.40
  -5   0   0   22.80    7.70
  -5   0   0   34.90    7.80
  -5   0   0   29.30    6.50
  -5   0   0   29.60    6.40
   5   0   0   48.40    9.10
   5   0   0   26.20    4.50
   5   0   0   32.00    4.60
   5   0   0   26.30    8.20
  -5   0  -1    0.80    4.50
  -5   0  -1    3.40    3.50
  -5   0  -1    5.40    6.20
  -5   0  -1   -2.60    3.80
  -5   0  -1    3.20    3.30
   5   0   1    4.70    4.60
   5   0   1    3.20    3.90
   5   0   1    2.80    5.40
  -5   0  -2   67.09   10.80
  -5   0  -2   75.79   13.60
  -5   0  -2   60.29   10.70
  -5   0  -2   87.69   10.30
  -5   0  -2   76.09    9.90
   5   0   2   69.19   11.30
   5   0   2   88.99   14.80
   5   0   2   77.59   11.60
   5   0   2   60.79    9.40
   5   0   2   70.09   10.20
  -5   0  -3    2.50    3.20
  -5   0  -3   -8.00    5.20
  -5   0  -3    2.40    6.60
  -5   0  -3   -1.50    5.40
  -5   0  -3   12.20    6.00
   5   0   3    0.40    5.50
   5   0   3   -8.20    4.40
   5   0   3    7.60    6.80
   5   0   3    7.90    5.90
  -5   0  -4  187.98   20.60
  -5   0  -4  181.18   31.10
  -5   0  -4  153.98   21.30
  -5   0  -4  195.08   21.30
   5   0   4  142.49   18.10
   5   0   4  140.79   20.10
   5   0   4  183.98   22.10
   5   0   4  183.78   22.10
  -5   0  -5   19.10   11.20
  -5   0  -5    5.20    8.90
  -5   0  -5   -4.60    8.60
   5   0   5    6.20    8.70
   5   0   5   -2.00    8.00
   5   0   5   -2.20    6.60
  -5   0  -6  709.23   57.99
   5   0   6  565.44   61.29
   5   0   6  695.93   57.09
  -5   0  -7   21.00   20.80
   5   0   7  -20.10    8.50
   5  -1 -11    4.00   16.60
   5  -1 -11   11.50   13.60
  -5   1  10   -6.60   13.40
  -5   1  10   12.00   12.40
   5  -1 -10   10.10    9.60
   5  -1 -10  -18.70    9.40
   5  -1 -10    0.30   14.70
  -5   1   9  291.57   39.70
  -5   1   9  183.18   28.70
  -5   1   9  228.28   29.90
  -5   1   9  246.88   29.10
   5  -1  -9  219.68   27.80
   5  -1  -9  279.07   34.60
  -5   1   8   40.90   13.90
  -5   1   8   73.99   16.30
  -5   1   8   45.90   14.80
  -5   1   8   30.30   11.50
  -5   1   8   52.29   13.60
   5  -1  -8   44.60   14.30
   5  -1  -8   37.10   12.90
   5  -1  -8   38.30   15.50
  -5   1   7   19.40    9.70
  -5   1   7   16.40    7.90
  -5   1   7   23.90   11.50
  -5   1   7   20.00    8.50
  -5   1   7   29.30   12.20
   5  -1  -7   12.70   11.10
   5  -1  -7   14.00    7.90
   5  -1  -7    2.30    8.90
   5  -1  -7   29.30   10.60
  -5   1   6  649.24   52.49
  -5   1   6  659.33   53.59
  -5   1   6  640.84   54.49
  -5   1   6  611.64   51.79
  -5   1   6  571.14   50.29
   5  -1  -6  671.13   51.69
   5  -1  -6  685.33   53.39
   5  -1  -6  742.23   53.79
   5  -1  -6  604.14   50.89
  -5   1   5  137.39   16.60
  -5   1   5  118.49   19.70
  -5   1   5  141.79   16.30
   5  -1  -5  129.69   16.80
   5  -1  -5  127.19   16.50
   5  -1  -5  125.79   15.50
   5  -1  -5  166.38   19.80
   5  -1  -5  133.99   19.00
  -5   1   4  836.32   56.49
  -5   1   4  718.53   53.79
  -5   1   4  722.33   54.39
  -5   1   4  751.02   58.69
   5  -1  -4  676.43   53.49
   5  -1  -4  724.63   57.09
   5  -1  -4  765.62   55.69
   5  -1  -4  726.43   58.29
   5  -1  -4  733.23   54.59
   5  -1  -4  751.92   56.99
  -5   1   3 5601.04  365.16
  -5   1   3 5541.65  365.36
  -5   1   3 6251.27  368.06
  -5   1   3 5397.96  370.26
   5  -1  -3 5145.99  368.86
   5  -1  -3 5418.56  367.06
   5  -1  -3 5812.62  370.76
   5  -1  -3 5571.24  365.06
   5  -1  -3 5681.73  365.66
   5  -1  -3 5401.56  368.86
  -5   1   2  228.88   23.50
  -5   1   2  238.48   21.00
  -5   1   2  245.98   18.60
  -5   1   2  232.58   19.30
  -5   1   2  205.88   22.80
   5  -1  -2  223.18   23.10
   5  -1  -2  222.58   18.40
   5  -1  -2  205.78   22.30
   5  -1  -2  236.88   18.90
  -5   1   1 3371.86  219.88
  -5   1   1 3048.90  219.38
  -5   1   1 3266.87  222.78
  -5   1   1 3205.78  217.28
  -5   1   1 3351.96  221.98
  -5   1   1 3426.76  216.78
   5  -1  -1 3061.59  222.28
   5  -1  -1 3565.34  217.28
   5  -1  -1 3454.15  217.38
  -5   1   0    4.80    7.90
  -5   1   0    2.90    4.50
  -5   1   0   13.50    5.70
  -5   1   0   16.60    4.40
  -5   1   0    9.90    3.40
  -5   1   0    3.00    4.60
  -5   1   0   17.80    7.60
   5  -1   0   12.40    6.90
   5  -1   0    6.70    3.70
   5  -1   0   13.80    4.00
  -5   1  -1 2761.62  194.18
  -5   1  -1 2732.63  189.88
  -5   1  -1 2899.71  189.78
  -5   1  -1 2932.81  190.58
  -5   1  -1 2735.73  191.18
   5  -1   1 3024.50  194.98
   5  -1   1 2759.92  191.18
   5  -1   1 3023.80  190.08
  -5   1  -2  792.22   57.79
  -5   1  -2  837.32   61.39
  -5   1  -2  794.02   63.19
  -5   1  -2  821.52   60.29
  -5   1  -2  916.01   60.19
  -5   1  -2  832.52   57.79
   5  -1   2  837.12   60.19
   5  -1   2  759.62   59.79
   5  -1   2  862.61   64.39
  -5   1  -3  168.58   14.30
  -5   1  -3  167.78   22.10
  -5   1  -3  213.08   21.20
  -5   1  -3  182.58   14.60
  -5   1  -3  197.28   19.60
  -5   1  -3  214.38   20.50
   5  -1   3  162.18   20.00
   5  -1   3  182.58   22.40
   5  -1   3  178.98   19.60
   5  -1   3  187.68   19.80
  -5   1  -4   -2.60   13.80
  -5   1  -4   29.20   11.20
  -5   1  -4   35.00   11.80
  -5   1  -4    9.40   12.70
   5  -1   4   15.90    8.10
   5  -1   4   18.70   12.10
   5  -1   4   21.70   11.50
  -5   1  -5  194.08   26.20
  -5   1  -5  261.87   27.10
  -5   1  -5  214.28   26.10
   5  -1   5  250.57   28.70
   5  -1   5  194.08   23.90
   5  -1   5  186.28   24.80
  -5   1  -6  -11.40    8.80
  -5   1  -6   13.20   10.50
   5  -1   6    6.90   10.80
   5  -1   6   12.50   10.80
  -5   1  -7   48.90   17.50
  -5   1  -7   55.59   15.80
   5  -2 -11  -14.80   10.50
   5  -2 -11   29.40   19.10
  -5   2  10  129.79   24.50
   5  -2 -10   87.09   25.70
   5  -2 -10   85.19   22.70
   5  -2 -10  155.18   26.70
  -5   2   9   56.69   17.80
  -5   2   9   44.80   19.50
  -5   2   9   38.20   14.30
  -5   2   9   56.19   17.10
   5  -2  -9   22.30   13.50
   5  -2  -9   52.19   15.60
   5  -2  -9   91.29   18.70
  -5   2   8    2.70    9.70
  -5   2   8  -15.20   10.00
  -5   2   8   -6.70    8.10
  -5   2   8   21.90   10.60
  -5   2   8   -6.50    7.70
   5  -2  -8   20.90   13.90
   5  -2  -8  -13.30    6.60
   5  -2  -8   10.20    8.00
  -5   2   7    2.80    9.70
  -5   2   7   25.80    9.90
  -5   2   7   10.40    7.20
  -5   2   7    7.80   10.20
  -5   2   7   -3.30    7.80
  -5   2   7   12.00   11.30
   5  -2  -7    1.30    6.40
   5  -2  -7   -1.30    6.80
   5  -2  -7   22.30   12.30
   5  -2  -7    2.40    8.30
  -5   2   6   29.00    9.60
  -5   2   6    5.60    9.70
  -5   2   6   15.80   10.90
  -5   2   6   13.80    7.30
  -5   2   6   10.30    6.50
   5  -2  -6   -4.60    6.80
   5  -2  -6    9.00    9.20
   5  -2  -6    3.80    9.40
   5  -2  -6   14.30    7.80
  -5   2   5   13.60    6.80
  -5   2   5   -5.00    7.10
  -5   2   5   11.30    7.20
  -5   2   5   13.40    6.40
   5  -2  -5   23.90    9.80
   5  -2  -5    7.30    6.90
   5  -2  -5    1.70    6.70
   5  -2  -5    8.30    5.20
   5  -2  -5   12.00    6.10
  -5   2   4  569.24   47.90
  -5   2   4  552.14   48.20
  -5   2   4  560.74   44.30
  -5   2   4  635.44   46.70
   5  -2  -4  580.24   45.20
   5  -2  -4  493.85   45.70
   5  -2  -4  620.44   46.20
   5  -2  -4  598.34   47.50
   5  -2  -4  616.44   44.70
  -5   2   3  363.96   33.30
  -5   2   3  382.86   30.30
  -5   2   3  343.57   33.40
  -5   2   3  391.96   30.10
  -5   2   3  402.26   32.20
   5  -2  -3  332.27   31.90
   5  -2  -3  382.26   32.70
   5  -2  -3  372.16   30.20
   5  -2  -3  367.86   29.80
   5  -2  -3  352.16   31.40
  -5   2   2 1078.89   95.29
  -5   2   2 1235.38   79.39
  -5   2   2 1058.09   82.89
  -5   2   2 1172.48   81.39
  -5   2   2 1185.78   82.89
  -5   2   2 1228.98   79.29
   5  -2  -2 1152.98   79.29
   5  -2  -2 1209.78   79.09
   5  -2  -2 1004.50   80.39
   5  -2  -2 1040.30   82.29
  -5   2   1 2324.97  154.88
  -5   2   1 2138.39  152.68
  -5   2   1 2114.89  152.78
  -5   2   1 2269.57  155.88
  -5   2   1 2336.97  150.58
  -5   2   1 2230.98  153.58
  -5   2   1 2453.35  151.08
   5  -2  -1 2125.89  154.88
   5  -2  -1 2465.65  151.58
   5  -2  -1 2102.49  150.58
  -5   2   0    2.20    4.20
  -5   2   0    8.00    5.40
  -5   2   0   11.20    7.60
  -5   2   0    1.40    4.60
  -5   2   0   11.90    9.30
  -5   2   0   10.90    4.80
  -5   2   0   17.90    5.60
   5  -2   0   -1.60    6.70
   5  -2   0    7.40    4.20
  -5   2  -1  911.41   67.29
  -5   2  -1  978.50   67.79
  -5   2  -1  868.01   68.89
  -5   2  -1  973.40   68.49
  -5   2  -1  926.41   71.99
   5  -2   1 1001.10   67.99
   5  -2   1 1029.40   68.49
   5  -2   1  879.91   69.09
   5  -2   1 1009.30   72.99
  -5   2  -2  292.47   24.80
  -5   2  -2  333.77   27.20
  -5   2  -2  311.17   24.50
  -5   2  -2  316.07   28.70
  -5   2  -2  270.57   29.50
   5  -2   2  265.57   27.10
   5  -2   2  254.27   25.90
   5  -2   2  362.36   32.10
   5  -2   2  328.37   27.50
  -5   2  -3   18.20   10.20
  -5   2  -3   19.40    8.80
  -5   2  -3    5.60    7.90
  -5   2  -3   23.20    8.30
   5  -2   3    5.10    7.30
   5  -2   3   28.70   11.20
   5  -2   3   16.30    7.30
   5  -2   3   21.50    8.40
  -5   2  -4   67.49   15.00
  -5   2  -4   64.49   17.90
  -5   2  -4   92.89   17.30
   5  -2   4   55.79   20.70
   5  -2   4   74.09   13.90
   5  -2   4   79.69   17.60
  -5   2  -5   37.80   12.30
  -5   2  -5   31.90   15.20
  -5   2  -5   51.09   13.90
   5  -2   5   40.10   12.60
   5  -2   5   43.00   16.10
   5  -2   5   49.60   14.60
  -5   2  -6  237.08   28.80
  -5   2  -6  192.38   28.70
   5  -2   6  153.28   24.60
   5  -2   6  155.18   26.40
  -5   2  -7   79.59   20.70
   5  -2   7   59.89   18.20
   5  -3 -11   52.29   20.40
   5  -3 -11  105.99   27.80
  -5   3  10   41.90   17.50
   5  -3 -10    5.00   13.60
   5  -3 -10   33.40   15.90
   5  -3 -10   12.30   16.10
  -5   3   9    4.80   12.00
  -5   3   9    7.30    9.70
  -5   3   9   24.20   16.90
   5  -3  -9    1.10    6.60
   5  -3  -9   13.20   13.10
   5  -3  -9   24.20   16.30
  -5   3   8   33.40   11.90
  -5   3   8   10.20   14.20
  -5   3   8   37.40   12.90
  -5   3   8   33.40   14.10
  -5   3   8   12.90   12.00
   5  -3  -8   22.80   10.90
   5  -3  -8   27.40   13.30
   5  -3  -8   15.00   13.30
  -5   3   7   41.40   15.50
  -5   3   7   55.99   14.40
  -5   3   7   37.10   13.60
  -5   3   7   36.50   13.70
   5  -3  -7   45.70   13.90
   5  -3  -7   45.50   12.00
   5  -3  -7   28.10   13.90
   5  -3  -7   49.00   14.20
  -5   3   6  204.98   27.00
  -5   3   6  257.17   27.10
  -5   3   6  220.98   24.80
  -5   3   6  221.88   25.00
  -5   3   6  209.08   27.00
   5  -3  -6  239.08   26.40
   5  -3  -6  261.47   26.10
   5  -3  -6  197.08   26.40
   5  -3  -6  194.78   24.40
   5  -3  -6  272.67   25.80
  -5   3   5  837.92   63.19
  -5   3   5  909.11   66.79
  -5   3   5  827.42   63.79
  -5   3   5  769.92   64.99
   5  -3  -5  901.31   64.49
   5  -3  -5  754.52   63.09
   5  -3  -5  847.72   63.99
   5  -3  -5  858.21   64.29
   5  -3  -5  725.83   68.79
  -5   3   4  124.19   19.30
  -5   3   4  136.79   18.70
  -5   3   4  197.98   20.00
  -5   3   4  144.59   17.50
   5  -3  -4  143.69   17.90
   5  -3  -4  160.78   18.50
   5  -3  -4  172.38   19.20
   5  -3  -4  195.08   18.60
   5  -3  -4  133.99   18.90
  -5   3   3    5.30    6.70
  -5   3   3    6.90    4.90
  -5   3   3    2.50    5.20
  -5   3   3   -5.10    6.80
  -5   3   3   -7.50    6.80
  -5   3   3    4.70    5.90
   5  -3  -3    8.80    6.60
   5  -3  -3   18.80    8.30
   5  -3  -3    7.10    4.60
   5  -3  -3    5.10    7.00
   5  -3  -3    8.70    4.80
  -5   3   2 2481.55  173.28
  -5   3   2 2673.63  170.28
  -5   3   2 2732.63  173.38
  -5   3   2 2642.54  174.38
  -5   3   2 2404.66  171.38
  -5   3   2 2717.33  170.38
   5  -3  -2 2284.87  170.98
   5  -3  -2 2283.37  172.28
   5  -3  -2 2514.15  170.28
  -5   3   1    2.70    5.50
  -5   3   1    0.60    3.60
  -5   3   1    0.00    4.90
  -5   3   1    0.20    3.80
  -5   3   1    6.20    6.10
  -5   3   1    5.10    4.80
   5  -3  -1   -2.70    5.90
   5  -3  -1    0.70    4.10
  -5   3   0  110.39   13.00
  -5   3   0   99.69   14.70
  -5   3   0  113.29   14.70
  -5   3   0  119.59   14.70
  -5   3   0  112.49   15.10
  -5   3   0  143.79   14.40
  -5   3   0  101.59   15.60
   5  -3   0  136.09   14.30
   5  -3   0  117.09   14.00
   5  -3   0  146.89   18.70
  -5   3  -1  565.84   50.89
  -5   3  -1  620.44   48.00
  -5   3  -1  604.04   49.60
  -5   3  -1  631.44   47.50
   5  -3   1  622.34   47.80
   5  -3   1  679.93   48.90
   5  -3   1  566.44   48.80
   5  -3   1  715.13   52.89
  -5   3  -2  989.90   75.19
  -5   3  -2 1089.09   73.19
  -5   3  -2 1069.49   73.99
  -5   3  -2 1013.40   77.39
  -5   3  -2  958.30   78.29
   5  -3   2 1108.59   76.39
   5  -3   2 1132.99   80.59
   5  -3   2  883.71   75.69
   5  -3   2 1090.89   76.49
  -5   3  -3  261.77   26.20
  -5   3  -3  243.48   26.50
  -5   3  -3  236.58   27.50
  -5   3  -3  241.38   25.20
  -5   3  -3  259.97   21.80
   5  -3   3  234.78   26.60
   5  -3   3  305.07   27.80
  -5   3  -4   63.59   14.10
  -5   3  -4   57.59   13.70
   5  -3   4   68.79   19.90
   5  -3   4   60.59   14.60
   5  -3   4   49.80   12.80
  -5   3  -5   21.10   13.70
  -5   3  -5   32.00   13.70
  -5   3  -5   29.80   14.30
   5  -3   5   34.50   12.90
   5  -3   5   35.20   11.10
   5  -3   5   47.50   13.10
  -5   3  -6  184.18   28.80
  -5   3  -6  256.47   31.90
   5  -3   6  234.68   29.90
  -5   3  -7   -0.70   11.00
  -5   3  -7  -14.90   11.90
   5  -3   7    3.50   12.70
  -5   4  10   20.90   15.50
   5  -4 -10    3.70   15.30
   5  -4 -10   27.40   10.50
  -5   4   9  154.38   27.00
  -5   4   9  111.59   23.60
  -5   4   9  113.49   28.10
   5  -4  -9  134.59   33.30
   5  -4  -9  147.49   25.30
   5  -4  -9  164.08   26.70
   5  -4  -9  191.08   26.60
  -5   4   8  167.68   24.20
  -5   4   8  148.59   30.70
  -5   4   8  197.18   28.10
  -5   4   8  155.68   27.20
   5  -4  -8  174.58   24.90
   5  -4  -8  216.78   28.20
   5  -4  -8  147.69   24.80
   5  -4  -8  200.48   26.40
  -5   4   7  491.45   50.09
  -5   4   7  505.05   47.30
  -5   4   7  496.25   47.00
  -5   4   7  572.74   47.70
  -5   4   7  591.94   47.20
   5  -4  -7  496.15   45.40
   5  -4  -7  417.36   43.90
  -5   4   6    5.70   10.50
  -5   4   6   20.20   11.50
  -5   4   6    6.30    6.80
  -5   4   6   -3.80    5.80
  -5   4   6   -8.30    8.80
   5  -4  -6   10.80    9.60
   5  -4  -6    3.20    9.00
   5  -4  -6    5.40    9.00
   5  -4  -6    6.60    6.50
   5  -4  -6   -8.30    8.40
  -5   4   5  255.17   25.20
  -5   4   5  173.18   21.90
  -5   4   5  196.68   24.30
  -5   4   5  217.28   24.80
  -5   4   5  195.98   23.40
   5  -4  -5  219.18   24.70
   5  -4  -5  197.98   23.50
   5  -4  -5  197.68   23.90
   5  -4  -5  186.58   23.60
  -5   4   4  166.18   19.10
  -5   4   4  123.29   17.00
  -5   4   4  153.98   20.90
  -5   4   4  138.59   17.40
  -5   4   4  117.29   19.80
   5  -4  -4  175.48   22.10
   5  -4  -4  117.29   16.60
   5  -4  -4  138.69   19.00
   5  -4  -4  138.29   18.60
   5  -4  -4  141.89   18.00
  -5   4   3 2177.68  146.39
  -5   4   3 2191.88  143.29
  -5   4   3 1831.12  143.89
  -5   4   3 2064.69  144.89
  -5   4   3 2081.39  143.89
   5  -4  -3 2200.78  143.79
   5  -4  -3 2121.59  142.79
   5  -4  -3 1943.01  143.19
   5  -4  -3 2031.70  144.39
  -5   4   2   44.10   11.30
  -5   4   2   52.69   12.10
  -5   4   2   40.60   10.00
  -5   4   2   32.50    9.70
  -5   4   2   52.79    9.70
   5  -4  -2   61.69   11.60
   5  -4  -2   68.59   13.10
   5  -4  -2   51.89   11.30
   5  -4  -2   28.90    8.90
  -5   4   1 1061.29   80.09
  -5   4   1 1009.70   78.09
  -5   4   1 1199.18   79.29
  -5   4   1  993.70   80.19
  -5   4   1 1102.29   76.89
  -5   4   1  958.70   77.39
   5  -4  -1 1203.78   78.39
   5  -4  -1  939.91   76.59
   5  -4  -1 1098.59   80.09
  -5   4   0  229.48   22.50
  -5   4   0  250.17   23.60
  -5   4   0  208.78   22.80
  -5   4   0  248.58   27.40
  -5   4   0  196.78   23.80
  -5   4   0  224.68   24.90
   5  -4   0  193.28   22.10
   5  -4   0  266.07   24.20
   5  -4   0  227.58   26.10
   5  -4   0  272.57   24.10
  -5   4  -1    2.70    6.40
  -5   4  -1    4.00    7.70
  -5   4  -1    3.40    6.50
  -5   4  -1   17.10    7.20
  -5   4  -1   10.70    7.30
   5  -4   1   18.00    7.00
   5  -4   1    9.00    7.30
   5  -4   1   16.00    8.10
   5  -4   1   12.10    7.00
   5  -4   1    6.60    8.90
  -5   4  -2  194.48   19.80
  -5   4  -2  180.58   23.60
  -5   4  -2  211.28   20.80
  -5   4  -2  186.98   19.70
  -5   4  -2  156.38   25.40
   5  -4   2  208.88   22.50
   5  -4   2  192.98   21.20
   5  -4   2  158.48   20.40
   5  -4   2  167.88   23.80
  -5   4  -3  341.87   37.70
  -5   4  -3  386.06   37.20
  -5   4  -3  312.27   30.10
  -5   4  -3  408.66   30.70
  -5   4  -3  393.46   34.60
   5  -4   3  400.36   36.20
   5  -4   3  307.97   34.40
  -5   4  -4  211.28   24.70
  -5   4  -4  239.68   29.30
   5  -4   4  153.18   24.20
   5  -4   4  238.78   28.20
   5  -4   4  202.78   25.80
  -5   4  -5  450.25   45.10
  -5   4  -5  488.75   44.20
   5  -4   5  366.56   46.00
   5  -4   5  443.66   43.90
  -5   4  -6    3.10   10.40
  -5   4  -6   17.30   14.00
   5  -4   6   17.00   13.20
  -5   4  -7   -0.70   21.00
  -5   4  -7   -1.90   13.70
   5  -4   7  -14.20   13.50
  -5   5  10  -32.90   12.60
   5  -5 -10  -11.90   14.70
  -5   5   9    9.30   15.30
   5  -5  -9   -0.10    9.80
   5  -5  -9   -7.20   14.50
   5  -5  -9    2.30   12.20
  -5   5   8  102.89   17.80
  -5   5   8   52.09   18.00
  -5   5   8   77.79   20.30
   5  -5  -8   81.19   17.40
   5  -5  -8   52.39   17.10
   5  -5  -8   67.49   18.10
   5  -5  -8   77.69   17.80
  -5   5   7  919.91   67.79
  -5   5   7  851.61   67.39
  -5   5   7  748.23   66.99
  -5   5   7  791.12   66.99
   5  -5  -7  751.62   65.79
   5  -5  -7  647.64   63.99
   5  -5  -7  708.73   63.19
   5  -5  -7  915.31   66.49
  -5   5   6   57.69   17.10
  -5   5   6   55.49   18.40
  -5   5   6   57.79   15.60
  -5   5   6   24.80   10.60
  -5   5   6   35.10   13.80
   5  -5  -6   43.60   12.90
   5  -5  -6   61.29   16.60
   5  -5  -6   53.09   13.80
  -5   5   5   -0.70    5.80
  -5   5   5   -0.80   10.20
  -5   5   5   16.50    7.60
  -5   5   5   14.20    7.30
  -5   5   5   -1.20    8.70
   5  -5  -5    3.20   10.00
   5  -5  -5   30.40    9.90
   5  -5  -5   14.80    8.10
   5  -5  -5   11.40    9.00
   5  -5  -5    8.70    6.80
  -5   5   4   13.60    9.10
  -5   5   4   -5.60    6.90
  -5   5   4  -11.30    6.90
   5  -5  -4   10.60    8.70
   5  -5  -4   11.20    8.50
   5  -5  -4   -0.30    7.60
   5  -5  -4   -6.80    4.50
   5  -5  -4    1.60    6.90
   5  -5  -4    8.20    7.90
  -5   5   3   37.00   11.60
  -5   5   3   42.30   10.30
  -5   5   3   39.80   13.30
  -5   5   3   45.20   11.90
  -5   5   3   46.70   11.20
   5  -5  -3   25.10    8.20
   5  -5  -3   21.70    8.60
   5  -5  -3   32.80    9.90
   5  -5  -3   47.70   13.10
  -5   5   2  568.64   50.39
  -5   5   2  632.74   49.50
  -5   5   2  541.85   48.80
  -5   5   2  679.83   51.39
  -5   5   2  632.54   50.39
  -5   5   2  670.03   49.60
   5  -5  -2  651.13   50.49
   5  -5  -2  586.64   50.59
   5  -5  -2  525.85   48.80
  -5   5   1   98.89   17.90
  -5   5   1  137.29   18.40
  -5   5   1  101.09   15.30
  -5   5   1  120.89   18.80
  -5   5   1  136.99   18.30
   5  -5  -1  111.59   17.70
   5  -5  -1  107.29   18.80
   5  -5  -1  129.99   16.30
   5  -5  -1  124.79   16.80
  -5   5   0   65.99   13.40
  -5   5   0   50.89   12.30
  -5   5   0   60.59   15.40
  -5   5   0   49.40   11.80
  -5   5   0   54.69   12.40
   5  -5   0   54.79   14.30
   5  -5   0   82.59   14.70
   5  -5   0   44.80   11.20
   5  -5   0   70.19   12.90
  -5   5  -1   93.39   13.80
  -5   5  -1  111.79   15.90
  -5   5  -1   74.69   15.10
  -5   5  -1  127.89   20.00
  -5   5  -1   93.09   18.90
   5  -5   1   90.89   17.30
   5  -5   1   88.49   14.80
   5  -5   1   99.49   16.90
   5  -5   1   95.49   17.30
   5  -5   1  119.09   16.70
  -5   5  -2  730.53   64.29
  -5   5  -2  766.72   61.29
  -5   5  -2  676.03   61.79
   5  -5   2  799.12   59.59
   5  -5   2  894.81   63.59
   5  -5   2  715.03   61.89
   5  -5   2  952.50   76.19
  -5   5  -3 1007.60   77.09
  -5   5  -3 1059.99   71.39
  -5   5  -3 1002.50   78.29
  -5   5  -3  920.21   77.99
   5  -5   3  826.32   76.29
  -5   5  -4  140.89   19.80
  -5   5  -4  163.88   26.10
  -5   5  -4  124.89   23.40
   5  -5   4  147.79   24.20
   5  -5   4  124.39   21.80
  -5   5  -5  171.38   24.10
  -5   5  -5  101.19   23.80
   5  -5   5  142.29   24.20
  -5   5  -6  -10.50   12.80
  -5   5  -6   -2.70    8.30
   5  -5   6    0.80   12.10
  -5   6   9   -9.50   15.90
   5  -6  -9   18.10   13.40
  -5   6   8   38.20   16.50
   5  -6  -8   23.50   13.50
   5  -6  -8   23.80   15.20
   5  -6  -8   32.70   25.90
  -5   6   7   50.29   14.40
  -5   6   7   11.90   10.40
  -5   6   7   21.80   13.20
   5  -6  -7   10.20   10.30
   5  -6  -7   10.50   12.60
   5  -6  -7   28.10   12.30
   5  -6  -7   22.10   12.60
  -5   6   6  209.58   26.40
  -5   6   6  106.89   21.70
  -5   6   6  164.18   26.90
  -5   6   6  166.58   22.80
   5  -6  -6  121.49   21.50
   5  -6  -6  140.49   23.40
   5  -6  -6  140.69   23.30
   5  -6  -6  154.78   22.30
   5  -6  -6  167.88   23.80
  -5   6   5   19.50   11.20
  -5   6   5   23.60    9.50
  -5   6   5   15.10   13.40
   5  -6  -5   14.70   11.60
   5  -6  -5    0.80    9.20
   5  -6  -5   25.20   11.30
   5  -6  -5   20.10   10.00
  -5   6   4   18.40   12.20
  -5   6   4    4.80    7.90
  -5   6   4   12.60   10.80
   5  -6  -4   10.40    7.50
   5  -6  -4   13.70    7.80
   5  -6  -4   25.90   10.70
   5  -6  -4   15.70   10.60
   5  -6  -4   20.70    9.10
   5  -6  -4   20.70    9.90
  -5   6   3    7.20    7.10
  -5   6   3   -4.50    7.90
  -5   6   3    7.70    9.00
  -5   6   3   21.00    9.10
   5  -6  -3   13.30    7.90
   5  -6  -3    7.50    6.60
   5  -6  -3   19.60    9.00
   5  -6  -3   26.50   11.50
   5  -6  -3   18.70    9.90
  -5   6   2   11.30    9.40
  -5   6   2   10.40    8.30
  -5   6   2    3.70    5.40
  -5   6   2    0.50    8.30
  -5   6   2    9.20    6.60
  -5   6   2   -0.90    7.50
   5  -6  -2    1.90    6.50
   5  -6  -2  -16.00    7.70
   5  -6  -2    4.10    6.20
  -5   6   1    1.10    5.10
  -5   6   1    9.30    8.40
  -5   6   1   25.00   10.40
  -5   6   1   14.30   10.10
  -5   6   1   12.40    9.50
   5  -6  -1   -3.20    6.70
   5  -6  -1    6.40    6.50
   5  -6  -1    7.30    8.30
   5  -6  -1   -5.10    7.70
  -5   6   0   10.50    8.50
  -5   6   0    8.30   10.90
  -5   6   0   14.10    9.70
  -5   6   0   12.60    7.70
  -5   6   0    6.20    7.50
  -5   6   0    4.00    5.50
   5  -6   0   21.70    9.30
   5  -6   0   10.40    7.80
   5  -6   0    5.30   10.30
  -5   6  -1   72.39   15.50
  -5   6  -1   80.69   15.00
  -5   6  -1   50.19   15.60
  -5   6  -1   93.09   17.90
  -5   6  -1   71.49   16.60
  -5   6  -1   50.39   16.30
   5  -6   1   91.19   15.60
   5  -6   1  105.79   25.20
   5  -6   1  111.79   19.30
  -5   6  -2   12.80   11.20
  -5   6  -2    5.60    8.20
  -5   6  -2  -10.60    6.30
  -5   6  -2    6.20   10.50
   5  -6   2   14.20   12.70
   5  -6   2  -11.90    7.90
   5  -6   2   -3.70    5.90
   5  -6   2    2.20    6.50
  -5   6  -3   14.70   10.90
  -5   6  -3   10.10   10.30
  -5   6  -3    3.20    9.10
  -5   6  -3    1.40   10.10
   5  -6   3   -7.40    6.20
   5  -6   3   -3.90    9.60
  -5   6  -4   13.00   10.30
   5  -6   4   19.80   12.60
  -5   6  -5   15.50   12.30
  -5   6  -5   -7.00    8.20
   5  -6   5  -13.90   10.10
  -5   6  -6   31.70   16.10
  -5   6  -6   -4.00   15.50
   5  -6   6   33.10   16.70
  -5   7   9   16.80   17.60
  -5   7   8   -4.60   13.70
   5  -7  -8   -3.70   11.50
   5  -7  -8   18.80    9.80
  -5   7   7   34.30   16.70
   5  -7  -7   10.80   13.30
   5  -7  -7    8.20   10.60
   5  -7  -7   34.90   13.60
  -5   7   6  144.59   25.70
  -5   7   6  127.79   22.90
   5  -7  -6  105.99   20.10
   5  -7  -6  146.69   23.00
   5  -7  -6  107.19   23.40
   5  -7  -6  153.68   25.10
  -5   7   5  156.18   20.10
  -5   7   5  106.09   23.30
  -5   7   5  107.69   21.20
   5  -7  -5  126.99   20.60
   5  -7  -5   97.19   19.20
   5  -7  -5  125.29   21.00
   5  -7  -5  102.69   20.30
   5  -7  -5   84.59   18.70
  -5   7   4  285.17   29.70
  -5   7   4  273.17   32.50
  -5   7   4  244.18   27.90
  -5   7   4  252.27   27.50
   5  -7  -4  211.88   27.30
   5  -7  -4  246.38   28.20
   5  -7  -4  211.58   29.10
   5  -7  -4  222.08   28.80
  -5   7   3    0.60   11.90
  -5   7   3    3.70    8.40
  -5   7   3   14.30    9.70
  -5   7   3   -8.40    5.30
  -5   7   3   11.30    7.10
   5  -7  -3   -4.80    8.60
   5  -7  -3   -4.20    9.20
   5  -7  -3    5.70    7.70
  -5   7   2  406.86   38.60
  -5   7   2  486.15   40.10
  -5   7   2  440.96   41.10
  -5   7   2  387.36   39.40
  -5   7   2  313.07   49.60
   5  -7  -2  364.76   37.80
   5  -7  -2  451.15   40.00
   5  -7  -2  363.06   37.80
  -5   7   1  189.78   23.20
  -5   7   1  240.48   25.80
  -5   7   1  211.38   25.00
  -5   7   1  157.18   29.40
  -5   7   1  214.48   26.40
  -5   7   1  175.38   24.70
   5  -7  -1  187.88   24.50
   5  -7  -1  159.78   23.70
   5  -7  -1  184.98   24.40
  -5   7   0  118.69   18.70
  -5   7   0  109.39   19.30
  -5   7   0   80.29   18.20
  -5   7   0   68.29   27.80
  -5   7   0   67.09   16.40
   5  -7   0  107.69   18.50
   5  -7   0   67.79   17.90
  -5   7  -1  383.26   41.10
  -5   7  -1  392.46   42.00
  -5   7  -1  465.25   40.80
   5  -7   1  477.85   43.80
   5  -7   1  353.46   37.50
   5  -7   1  485.35   41.80
  -5   7  -2  170.78   25.60
  -5   7  -2  155.58   27.90
  -5   7  -2  203.48   26.10
  -5   7  -2  204.98   26.50
   5  -7   2  141.99   25.70
   5  -7   2  191.38   25.50
   5  -7   2  182.38   22.40
   5  -7   2  168.98   33.10
  -5   7  -3  -15.60   10.60
  -5   7  -3  -18.30    9.30
  -5   7  -3  -17.40    8.60
   5  -7   3   -9.90   10.40
  -5   7  -4    1.50    8.70
  -5   7  -4  -10.30   10.70
   5  -7   4    5.70   12.50
  -5   7  -5  -27.00   14.10
   5  -7   5   37.60   16.60
  -5   8   8   14.30   18.40
   5  -8  -8   22.40   13.40
  -5   8   7   16.20   17.30
   5  -8  -7    4.10    7.70
   5  -8  -7    5.50   12.60
  -5   8   6   50.09   17.30
   5  -8  -6   54.59   15.00
   5  -8  -6   15.20   17.30
   5  -8  -6   74.89   16.60
  -5   8   5   55.59   16.70
  -5   8   5   61.39   18.50
   5  -8  -5   54.99   14.90
   5  -8  -5   67.79   16.60
   5  -8  -5   63.89   19.60
  -5   8   4   26.90   12.30
  -5   8   4   20.80   12.90
  -5   8   4   12.90   10.90
  -5   8   4   12.70   11.30
  -5   8   4    2.20    9.30
   5  -8  -4   11.00   11.00
   5  -8  -4    5.70    8.60
   5  -8  -4   -8.50    9.60
  -5   8   3   15.60   10.30
  -5   8   3   14.70   10.90
  -5   8   3   -7.30   10.50
   5  -8  -3    9.30   10.40
   5  -8  -3   21.00   11.10
   5  -8  -3   14.70   10.30
  -5   8   2   13.40    8.40
  -5   8   2   18.70    9.40
  -5   8   2   19.90   12.60
  -5   8   2    2.80   10.70
  -5   8   2   19.30   10.60
   5  -8  -2    5.50   11.10
   5  -8  -2   27.60   11.20
   5  -8  -2   -1.40   10.60
  -5   8   1   12.70   11.30
  -5   8   1   36.00   11.70
  -5   8   1   22.00   10.50
  -5   8   1   32.60   12.30
  -5   8   1   27.00   15.00
   5  -8  -1   31.40   13.10
   5  -8  -1   12.80    9.70
  -5   8   0    7.20   10.90
  -5   8   0    5.80   10.40
  -5   8   0   20.00   13.60
  -5   8   0   -0.10   11.80
  -5   8   0   -0.20    8.90
   5  -8   0  -14.80   10.80
   5  -8   0    3.60   12.20
   5  -8   0    7.50   10.90
  -5   8  -1   28.70   15.10
  -5   8  -1   -6.40   11.60
  -5   8  -1   13.10    8.20
  -5   8  -1   21.10   12.10
   5  -8   1   16.90   11.40
   5  -8   1   22.40   14.90
  -5   8  -2   20.30   12.80
  -5   8  -2   -8.90   12.00
  -5   8  -2   -1.10    9.40
  -5   8  -2   19.90   12.50
   5  -8   2   19.40   14.40
   5  -8   2   -1.00   13.80
  -5   8  -3  -13.10    7.30
   5  -8   3    1.30   13.60
  -5   8  -4  -12.30   15.60
  -5   8  -4   -0.40   12.00
   5  -8   4  -14.10   15.40
  -5   8  -5   21.70   14.60
   5  -8   5   20.90   14.30
   5  -9  -7   15.20   14.90
  -5   9   6   47.20   19.20
  -5   9   5  184.78   32.90
  -5   9   5  196.58   27.00
   5  -9  -5  230.58   31.20
   5  -9  -5  267.47   32.90
   5  -9  -5  171.68   33.50
  -5   9   4   90.79   20.30
  -5   9   4   71.09   18.30
  -5   9   4   57.19   15.10
   5  -9  -4   65.39   23.50
  -5   9   3   -2.20    9.20
  -5   9   3    7.60   11.40
  -5   9   3   -2.70    7.90
  -5   9   3   -8.80    9.90
   5  -9  -3   -8.10   11.90
   5  -9  -3  -15.70   11.50
  -5   9   2  151.98   26.10
  -5   9   2  170.88   27.60
  -5   9   2  139.49   25.60
  -5   9   2  210.58   28.70
   5  -9  -2  177.68   33.30
   5  -9  -2  132.09   23.60
  -5   9   1    2.60    8.80
  -5   9   1   47.70   13.20
  -5   9   1   -2.10   11.70
   5  -9  -1    9.40   14.90
   5  -9  -1   21.40   14.20
  -5   9   0  107.49   23.20
  -5   9   0  147.69   25.50
  -5   9   0  131.09   24.60
  -5   9   0  147.49   24.50
   5  -9   0  104.59   22.20
  -5   9  -1   60.59   18.50
  -5   9  -1   28.20   15.20
  -5   9  -1   21.80   13.70
  -5   9  -1    6.40    8.10
   5  -9   1   31.80   15.10
   5  -9   1   25.30   16.00
  -5   9  -2   25.60   16.10
  -5   9  -2   48.30   16.90
  -5   9  -2   40.20   15.20
   5  -9   2   44.20   19.30
  -5   9  -3   -6.90   14.00
   5  -9   3   -5.30    8.60
  -5   9  -4  -22.30   14.30
  -5   9  -4  -11.90   13.70
   5  -9   4  -14.40   16.60
  -5  10   6  204.08   36.50
  -5  10   5   -3.40    9.90
  -5  10   5   10.50   19.10
  -5  10   4   29.70   18.40
  -5  10   4   12.90   14.40
  -5  10   3    8.40   10.30
  -5  10   3   -4.90   11.80
  -5  10   3    1.10    9.60
   5 -10  -3   28.60   18.50
  -5  10   2    8.80   10.60
  -5  10   2    0.40   13.40
  -5  10   2    3.30   11.90
   5 -10  -2  -22.70   16.30
   5 -10  -2   -8.00   14.40
  -5  10   1    7.20   11.70
  -5  10   1    3.70   12.30
  -5  10   1   25.40   14.70
   5 -10  -1  -15.70   15.20
  -5  10   0  134.69   26.20
  -5  10   0  155.38   26.90
   5 -10   0  122.99   28.10
  -5  10  -1   26.10   16.00
  -5  10  -1   29.80   15.40
  -5  10  -1    7.00    9.20
   5 -10   1   -1.80   10.10
  -5  10  -2  136.89   29.70
  -5  10  -2  117.59   26.00
  -5  11   4   12.70   16.10
  -5  11   3   71.69   24.10
  -5  11   2   76.99   28.50
  -5  11   1   -8.80   11.00
  -5  11   1   -5.70    8.10
  -5  11   1    2.60   13.00
  -5  11   0    1.40   13.60
  -5  11   0   -1.40   15.10
  -5  11   0   -6.10   14.10
   6  10  -5    1.40   14.40
   6  10  -5    1.20    9.70
   6  10  -4  176.08   38.10
   6  10  -3  -28.20   16.50
   6  10  -3    3.90    9.80
   6  10  -2   32.10   14.80
   6  10  -1    2.60   13.70
   6  10  -1   30.30   16.30
   6  10   0  -18.00    8.30
   6  10   0   -5.70   12.70
   6  10   1  104.09   23.10
   6  10   1   86.29   19.00
   6   9  -7   53.59   16.90
   6   9  -7   53.29   19.10
   6   9  -6    0.70   13.10
   6   9  -5   56.89   19.70
   6   9  -5   23.00   14.70
   6   9  -4    1.90   10.30
   6   9  -4   16.50    9.10
   6   9  -3   16.90   14.90
   6   9  -3    5.70    7.70
   6   9  -2  250.87   36.00
   6   9  -2  262.27   27.40
   6   9  -1   -6.70   12.70
   6   9  -1   -1.70    7.80
   6   9   0  133.79   19.20
   6   9   0  133.79   24.50
   6   9   1   75.99   20.20
   6   9   1   40.30   12.10
   6   9   2  -16.40    8.10
   6   9   2    5.10   13.10
   6   8  -8   46.70   22.90
   6   8  -8   50.89   18.10
   6   8  -8   45.00   18.80
   6   8  -7   36.00   18.40
   6   8  -7   27.60   14.40
   6   8  -7   21.70   16.00
   6   8  -7   25.00   12.70
   6   8  -6  132.59   24.80
   6   8  -6  119.79   22.00
  -6  -8   5   36.90   13.60
   6   8  -5   17.70   15.00
   6   8  -5   55.89   15.60
  -6  -8   4   33.70   12.60
   6   8  -4    6.30   11.10
   6   8  -4   21.80   15.50
   6   8  -4   24.00   10.10
   6   8  -3   87.39   16.90
   6   8  -3   71.09   21.00
   6   8  -3   94.19   16.30
   6   8  -2   95.69   21.60
   6   8  -1  468.65   39.90
   6   8  -1  449.95   46.40
  -6  -8   0  214.88   34.30
   6   8   0  277.47   27.50
   6   8   0  262.57   33.50
  -6  -8  -1   -1.60    9.70
   6   8   1   21.20   14.50
   6   8   1   19.20    9.40
   6   8   2    8.90   11.70
   6   8   2   26.20    9.60
   6   8   4   56.19   14.20
   6   7  -9   19.70   17.00
   6   7  -9   18.50   18.60
   6   7  -9   49.50   18.60
   6   7  -9   22.80   16.00
   6   7  -8  235.08   29.70
   6   7  -8  224.38   32.10
   6   7  -8  156.18   28.00
   6   7  -7   43.60   16.00
   6   7  -7   20.60   10.90
   6   7  -7   21.10   11.60
   6   7  -7   46.00   17.00
  -6  -7   6  105.59   20.30
   6   7  -6  141.19   24.50
   6   7  -6  142.39   20.80
   6   7  -6  149.88   21.90
   6   7  -6  119.29   24.60
  -6  -7   5   82.69   20.60
   6   7  -5  105.49   21.10
   6   7  -5   92.59   15.60
   6   7  -5  133.09   25.10
   6   7  -5   77.89   15.50
  -6  -7   4    5.40    7.40
  -6  -7   4    7.90    8.20
  -6  -7   4   19.60   10.40
   6   7  -4   10.10    7.00
   6   7  -4    6.80    9.30
   6   7  -4   -0.30   10.10
  -6  -7   3  377.06   35.10
  -6  -7   3  449.36   43.10
  -6  -7   3  361.06   33.90
   6   7  -3  384.96   34.00
   6   7  -3  392.06   41.90
   6   7  -3  473.15   38.60
  -6  -7   2  113.09   17.60
  -6  -7   2  123.59   15.80
  -6  -7   2  170.68   24.70
   6   7  -2  151.88   25.50
   6   7  -2  142.29   16.80
  -6  -7   1  -15.10    8.40
  -6  -7   1    6.90    6.20
   6   7  -1   -2.00    6.40
   6   7  -1   -4.50    9.60
  -6  -7   0  236.38   29.50
   6   7   0  187.38   21.30
   6   7   0  204.58   28.10
  -6  -7  -1  166.38   24.80
   6   7   1  153.98   25.80
   6   7   1  149.19   18.90
  -6  -7  -2  189.18   26.50
   6   7   2  203.38   22.10
   6   7   2  198.38   35.00
   6   7   3   10.30    8.50
   6   7   4   11.70   14.80
   6   6  -9   54.89   19.10
   6   6  -9   41.60   18.20
   6   6  -9   29.90   16.90
   6   6  -9    2.20   15.30
  -6  -6   8   21.40   15.80
   6   6  -8   23.20    9.80
   6   6  -8   43.90   15.70
   6   6  -8   41.50   16.30
   6   6  -8   35.80   17.70
   6   6  -7   80.09   18.10
   6   6  -7   77.49   27.70
   6   6  -7   48.10   14.60
   6   6  -7   65.09   17.50
  -6  -6   6   81.59   18.20
  -6  -6   6   57.39   13.70
  -6  -6   6   89.19   16.60
  -6  -6   6   53.09   14.20
   6   6  -6  110.99   18.40
   6   6  -6   86.39   15.40
   6   6  -6   70.19   18.00
   6   6  -6   58.99   16.00
  -6  -6   5  166.68   19.60
  -6  -6   5  147.29   18.00
  -6  -6   5  140.39   20.40
  -6  -6   5  151.58   25.60
   6   6  -5  170.88   23.80
   6   6  -5  180.38   24.70
   6   6  -5  203.88   20.50
   6   6  -5  158.28   19.70
  -6  -6   4   55.99   14.50
  -6  -6   4   24.30    7.80
  -6  -6   4   46.00   10.00
  -6  -6   4   32.20   10.80
  -6  -6   4   43.30   12.00
   6   6  -4   28.60    9.30
   6   6  -4   44.10   15.40
   6   6  -4   44.10    9.00
   6   6  -4   61.49   13.80
  -6  -6   3  174.48   20.10
  -6  -6   3  207.38   26.90
  -6  -6   3  244.08   20.90
  -6  -6   3  201.28   22.10
   6   6  -3  201.88   20.60
   6   6  -3  214.98   19.00
   6   6  -3  225.78   41.60
  -6  -6   2    8.50    5.90
  -6  -6   2   23.90   10.70
  -6  -6   2    2.50    6.90
  -6  -6   2    1.60    5.20
   6   6  -2    3.20    5.40
   6   6  -2   23.30    8.40
   6   6  -2    4.70    7.30
   6   6  -2    0.60    2.80
   6   6  -2    6.70   10.60
  -6  -6   1   58.69   14.10
  -6  -6   1   51.59   13.50
  -6  -6   1   54.19    9.10
   6   6  -1   51.59   15.50
   6   6  -1   59.29   10.50
   6   6  -1   39.20    9.30
   6   6  -1   43.30    9.10
  -6  -6   0  514.55   50.19
  -6  -6   0  652.43   52.49
   6   6   0  644.54   45.80
   6   6   0  541.15   49.90
   6   6   0  525.45   44.70
   6   6   0  682.73   48.50
  -6  -6  -1  122.39   20.80
   6   6   1   87.69   13.10
   6   6   1  127.19   20.80
   6   6   1   92.69   13.80
  -6  -6  -2  851.41   64.09
   6   6   2  727.13   58.59
   6   6   2  777.82   63.09
   6   6   3   22.60   12.40
   6   6   3   15.20    8.10
   6   6   4   15.10   10.50
   6   6   5  -12.30    7.60
   6   5 -10    8.10   15.00
   6   5 -10   -0.20   10.20
   6   5 -10  -32.80   14.00
   6   5  -9   95.19   22.90
   6   5  -9  142.29   23.00
   6   5  -9   82.69   20.70
   6   5  -9  113.69   23.40
   6   5  -8  -10.70    7.80
   6   5  -8    3.50   11.30
   6   5  -8   11.50   11.90
  -6  -5   7  212.58   26.40
  -6  -5   7  170.38   26.50
  -6  -5   7  255.87   32.30
   6   5  -7  268.17   32.00
   6   5  -7  232.08   26.30
   6   5  -7  216.98   27.10
   6   5  -7  220.28   27.60
  -6  -5   6   20.60    8.90
  -6  -5   6   33.20   14.60
  -6  -5   6   20.40   10.40
   6   5  -6   13.70    9.60
   6   5  -6   31.70   10.20
   6   5  -6    9.20    9.30
  -6  -5   5  306.87   32.00
  -6  -5   5  392.36   33.00
  -6  -5   5  384.26   33.00
   6   5  -5  322.47   38.20
   6   5  -5  387.16   31.80
   6   5  -5  363.26   41.50
   6   5  -5  403.76   35.80
   6   5  -5  296.27   30.60
  -6  -5   4  246.58   23.20
  -6  -5   4  329.87   31.80
  -6  -5   4  239.98   23.60
  -6  -5   4  257.17   26.90
  -6  -5   4  303.07   25.20
   6   5  -4  258.27   30.90
   6   5  -4  268.57   23.70
   6   5  -4  249.38   24.20
   6   5  -4  258.37   23.90
  -6  -5   3   -0.10    4.40
  -6  -5   3    1.90    3.90
  -6  -5   3   10.40    9.20
  -6  -5   3    3.20    6.30
  -6  -5   3   -2.30    4.40
   6   5  -3    1.10    4.30
   6   5  -3    0.30    8.40
   6   5  -3   -6.90    7.30
   6   5  -3    4.00    4.50
  -6  -5   2   -4.70    3.70
  -6  -5   2  -10.30    8.50
  -6  -5   2   -2.60    2.10
  -6  -5   2   -0.50    3.60
   6   5  -2    4.10    7.40
   6   5  -2    0.40    2.30
   6   5  -2   -6.70    3.70
   6   5  -2   -5.30    3.70
   6   5  -2   -0.60    8.00
  -6  -5   1   30.70   10.80
  -6  -5   1   24.30    5.50
  -6  -5   1   20.90    7.40
   6   5  -1   39.80   12.30
   6   5  -1   20.80    6.20
   6   5  -1   29.10    7.80
   6   5  -1    6.00    7.10
   6   5  -1   19.80    5.80
  -6  -5   0   79.49   15.80
  -6  -5   0   66.59    8.30
  -6  -5   0   46.60    8.20
   6   5   0   73.49   15.90
   6   5   0   42.70    8.30
   6   5   0   62.99   10.20
   6   5   0   66.49   10.50
   6   5   0   56.19    9.20
  -6  -5  -1  144.99   14.60
  -6  -5  -1  152.48   20.80
   6   5   1  152.18   15.60
   6   5   1  126.09   15.20
   6   5   1  141.29   20.70
  -6  -5  -2   -5.00    5.70
  -6  -5  -2   -4.40    7.30
   6   5   2   -5.50    5.10
   6   5   2    1.00    4.80
   6   5   3    6.20    6.80
   6   5   3    3.70    6.50
   6   5   4   26.00    9.80
   6   5   5   -5.20    7.30
   6   4 -10   20.50   11.50
   6   4 -10   20.40   16.70
   6   4  -9  -21.30   10.30
   6   4  -9   -1.50   10.20
   6   4  -9   29.60   14.40
   6   4  -9  -16.80    9.70
  -6  -4   8  110.59   23.30
  -6  -4   8  159.78   23.20
  -6  -4   8  115.09   26.00
   6   4  -8   95.19   20.60
   6   4  -8  103.69   21.50
   6   4  -8  137.19   24.10
  -6  -4   7   63.19   15.70
  -6  -4   7   82.69   17.60
  -6  -4   7   78.59   14.90
  -6  -4   7   40.60   16.40
   6   4  -7   64.99   14.70
   6   4  -7   78.39   17.30
   6   4  -7   68.49   16.30
   6   4  -7   72.49   15.70
  -6  -4   6   11.80    9.60
  -6  -4   6   -0.40    7.70
  -6  -4   6   -8.90   11.10
  -6  -4   6   10.20   11.80
  -6  -4   6    0.90   11.00
   6   4  -6    2.00    6.50
   6   4  -6   -5.10    6.70
   6   4  -6   -2.40    7.50
   6   4  -6    7.50    8.00
   6   4  -6    4.30    7.60
  -6  -4   5  103.49   20.40
  -6  -4   5  130.59   15.40
  -6  -4   5  133.09   16.90
  -6  -4   5  130.49   15.60
  -6  -4   5  135.29   18.30
   6   4  -5  128.69   15.90
   6   4  -5  111.39   19.50
   6   4  -5   80.99   18.80
   6   4  -5  113.99   16.00
   6   4  -5  130.69   14.80
  -6  -4   4  104.69   14.80
  -6  -4   4  143.09   13.90
  -6  -4   4  117.49   15.90
  -6  -4   4  108.09   13.20
  -6  -4   4  151.58   22.60
   6   4  -4  144.19   14.40
   6   4  -4   92.99   19.10
   6   4  -4  129.79   18.90
   6   4  -4  111.19   13.50
  -6  -4   3    2.10    4.00
  -6  -4   3   -2.90    6.10
  -6  -4   3   -3.20    3.40
  -6  -4   3    6.70    5.10
  -6  -4   3   -2.40    9.70
   6   4  -3    1.50    4.30
   6   4  -3    6.20    3.90
   6   4  -3   -1.70    6.30
   6   4  -3    0.90    6.10
  -6  -4   2  520.65   42.30
  -6  -4   2  425.86   32.20
   6   4  -2  435.96   40.40
   6   4  -2  530.45   39.50
   6   4  -2  487.35   33.70
   6   4  -2  443.86   38.60
   6   4  -2  446.46   32.40
   6   4  -2  451.75   33.40
  -6  -4   1   22.40    3.40
  -6  -4   1   24.00    3.40
  -6  -4   1   27.50   11.10
   6   4  -1   39.70    9.60
   6   4  -1   23.40    7.80
   6   4  -1   27.10    4.80
   6   4  -1   23.30    8.90
  -6  -4   0  472.25   31.30
  -6  -4   0  436.36   31.20
   6   4   0  469.85   36.50
   6   4   0  501.25   33.20
   6   4   0  393.86   32.20
   6   4   0  435.96   39.20
  -6  -4  -1  593.84   42.20
   6   4   1  634.54   45.50
   6   4   1  580.34   45.30
   6   4   1  554.24   48.10
   6   4   1  608.84   43.60
  -6  -4  -2 1005.40   71.29
  -6  -4  -2  906.21   74.09
   6   4   2  989.90   67.79
   6   4   2  898.91   70.29
   6   4   2  872.51   67.99
   6   4   2 1004.10   68.29
  -6  -4  -3  185.38   20.80
   6   4   3  195.48   21.70
   6   4   3  207.68   20.40
   6   4   4   -9.90    4.90
   6   4   5   95.99   16.80
   6   4   6   11.20   10.10
   6   3 -10   20.90   12.10
   6   3 -10   -1.10    9.10
   6   3 -10    5.40   11.30
   6   3 -10    2.80   14.20
  -6  -3   9  163.58   28.40
   6   3  -9  161.98   28.70
   6   3  -9  218.78   29.60
   6   3  -9  226.78   26.60
   6   3  -9  170.68   26.80
  -6  -3   8  216.78   32.10
  -6  -3   8  271.67   28.70
  -6  -3   8  286.87   30.30
  -6  -3   8  207.18   33.80
   6   3  -8  321.37   30.80
   6   3  -8  282.77   31.60
   6   3  -8  254.97   30.90
   6   3  -8  324.97   34.50
  -6  -3   7    7.10    9.60
  -6  -3   7   12.00    7.80
  -6  -3   7    7.70    7.10
  -6  -3   7    1.90    8.70
   6   3  -7   -3.90    8.90
   6   3  -7  -15.30    9.10
   6   3  -7   17.60   11.90
   6   3  -7   -5.40    6.80
  -6  -3   6  128.59   18.30
  -6  -3   6  126.79   16.00
  -6  -3   6  137.69   19.40
  -6  -3   6  136.99   22.60
  -6  -3   6  112.59   17.80
   6   3  -6   88.59   18.00
   6   3  -6  121.39   17.40
   6   3  -6   87.89   16.30
   6   3  -6  112.89   17.20
   6   3  -6  149.88   22.30
  -6  -3   5   10.50    8.60
  -6  -3   5   -7.40    5.20
  -6  -3   5    4.40    6.90
  -6  -3   5   -1.70    5.80
   6   3  -5    2.00    5.00
   6   3  -5   15.70    9.00
   6   3  -5    7.60    8.10
   6   3  -5    4.60    5.50
   6   3  -5   -4.70    5.00
  -6  -3   4  518.15   41.10
  -6  -3   4  576.24   49.60
  -6  -3   4  538.25   45.80
  -6  -3   4  589.14   41.90
   6   3  -4  523.45   41.90
   6   3  -4  616.14   43.20
   6   3  -4  523.85   48.00
   6   3  -4  649.74   48.30
  -6  -3   3  198.08   24.30
  -6  -3   3  173.88   20.20
  -6  -3   3  172.18   14.80
  -6  -3   3  179.58   14.90
   6   3  -3  196.98   21.80
   6   3  -3  213.48   17.60
   6   3  -3  192.38   15.80
   6   3  -3  172.48   21.50
  -6  -3   2   12.20    4.30
  -6  -3   2   10.40    8.90
   6   3  -2    4.90    3.50
   6   3  -2   12.90    2.80
   6   3  -2   12.10    6.90
   6   3  -2   12.70    2.90
   6   3  -2    7.90    6.70
   6   3  -2   19.40    8.00
  -6  -3   1  173.88   20.50
  -6  -3   1  126.59   10.40
   6   3  -1  155.38   16.90
   6   3  -1  161.38   17.50
   6   3  -1  130.39   18.00
   6   3   0  554.44   44.50
   6   3   0  526.85   45.80
   6   3   0  531.05   38.90
   6   3   0  624.04   45.30
   6   3   0  631.64   39.40
  -6  -3  -1  129.09   16.30
  -6  -3  -1  113.99   10.60
   6   3   1   95.69   14.30
   6   3   1  116.59   11.70
   6   3   1  121.09   15.30
   6   3   1  105.29   11.10
   6   3   1  114.29   16.60
  -6  -3  -2   77.59   13.30
  -6  -3  -2   72.39   10.50
  -6  -3  -2   47.30    9.70
  -6  -3  -2   78.19    8.10
   6   3   2   76.89   10.70
   6   3   2   61.39   10.20
   6   3   2   65.99   12.00
   6   3   2   68.69   12.70
  -6  -3  -3  156.98   19.10
  -6  -3  -3  114.29   16.30
   6   3   3  141.99   16.50
   6   3   3  154.28   17.50
   6   3   3  154.88   17.60
   6   3   4   48.40   11.70
   6   3   5   14.00    8.30
   6   2 -11   -3.70   14.60
   6   2 -11   38.60   16.40
   6   2 -11   13.40   20.20
   6   2 -10   29.00   13.70
   6   2 -10   38.20   19.80
   6   2 -10   12.40   11.10
   6   2 -10   17.30   12.60
  -6  -2   9   34.60   18.00
   6   2  -9   24.60   16.80
   6   2  -9   -4.20    8.20
   6   2  -9    7.90    7.80
   6   2  -9   11.80    9.10
  -6  -2   8   78.89   16.30
  -6  -2   8   83.79   16.20
  -6  -2   8   87.79   18.10
  -6  -2   8   65.29   15.00
   6   2  -8   62.79   14.90
   6   2  -8   80.59   18.00
   6   2  -8   90.39   18.60
  -6  -2   7   31.00   10.80
  -6  -2   7   19.10   11.10
  -6  -2   7   10.70   13.60
   6   2  -7   27.90   11.60
   6   2  -7   36.90   11.30
   6   2  -7   38.00   11.90
   6   2  -7   36.60   24.60
  -6  -2   6  304.67   29.00
  -6  -2   6  279.27   30.80
  -6  -2   6  322.27   33.80
  -6  -2   6  336.67   30.50
   6   2  -6  400.26   35.80
   6   2  -6  314.47   29.60
   6   2  -6  349.77   34.50
   6   2  -6  377.66   31.70
   6   2  -6  302.07   30.30
  -6  -2   5  113.59   13.70
  -6  -2   5  107.59   13.30
  -6  -2   5  102.19   18.50
  -6  -2   5  108.29   15.00
  -6  -2   5   91.79   14.40
   6   2  -5   91.59   12.40
   6   2  -5   87.39   18.00
   6   2  -5  113.99   14.60
   6   2  -5  126.99   18.50
   6   2  -5   93.09   13.10
  -6  -2   4  126.89   13.20
[truncated: 147,450 more chars]
